# Supplementary material for: (E)-2-Cyano-N′-(1,2,3,4-tetra­hydro­naphthalen-1-yl­idene)acetohydrazide
Source: Acta Crystallogr Sect E Struct Rep Online. 2012 May 16;68(Pt 6):o1740. doi: 10.1107/S160053681202106X (PMC3379327; doi:10.1107/S160053681202106X)
Supplement: Supplementary file 1 [file e-68-o1740-sup1.cif]

##############################################################################
#                                                                            #
# This CIF contains the data in a paper accepted for publication in          #
# Acta Crystallographica Section E. It conforms to the requirements of       #
# Notes for Authors for Acta Crystallographica Section E, and has been       #
# peer reviewed under the auspices of the IUCr Commission on Journals.       #
#                                                                            #
# Full details of the Crystallographic Information File format               #
# are given in the paper "The Crystallographic Information File (CIF):       #
# a New Standard Archive File for Crystallography" by S. R. Hall, F. H.      #
# Allen and I. D. Brown [Acta Cryst. (1991), A47, 655-685].                  #
#                                                                            #
# The current version of the core CIF dictionary is obtainable from          #
# ftp://ftp.iucr.org/pub/cif_core.dic.                                       #
#                                                                            #
# Software is freely available for graphical display of the structure(s)     #
# in this CIF. For information consult the CIF software page                 #
# http://www.iucr.org/resources/cif/software.                                #
#                                                                            #
# This file may be used for bona fide research purposes within the           #
# scientific community so long as proper attribution is given to the journal # 
# article from which it was obtained.                                        #
#                                                                            #
##############################################################################
data_global
_audit_creation_method     'form.cif (version 2.0)'
_journal_data_validation_number     ?
_journal_date_recd_electronic     2012-05-06
_journal_date_accepted     2012-05-09
_journal_name_full     'Acta Crystallographica, Section E'
_journal_year     2012
_journal_volume     68
_journal_issue      6
_journal_page_first     o1740
_journal_page_last     o1740
_journal_paper_category     QO
_journal_paper_doi     10.1107/S160053681202106X
_journal_coeditor_code     HB6781
_publ_contact_author_name     'Prof. Fun, Hoong-Kun'
_publ_contact_author_address
;
      X-ray Crystallography Unit
      School of Physics
      Universiti Sains Malaysia
      11800 USM, Penang
      MALAYSIA
;
_publ_contact_author_email     'hkfun@usm.my'
_publ_contact_author_fax     '604 6579150'
_publ_contact_author_phone     '604 6533652'
_publ_section_title
;\
(<i>E</i>)-2-Cyano-<i>N</i>'-(1,2,3,4-tetrahydronaphthalen-1-ylidene)\
acetohydrazide
;
loop_
    _publ_author_name
    _publ_author_footnote
    _publ_author_address
    'Mohamed A. Al-Omar' ?
;
Department of Pharmaceutical Chemistry
College of Pharmacy
King Saud University
Riyadh 11451
Saudi Arabia
and
Drug Exploration & Development Chair (DEDC)
College of Pharmacy
King Saud University
Riyadh 11451
Saudi Arabia
;
    'Nagy M. Khalifa' ?
;
Drug Exploration & Development Chair (DEDC)
College of Pharmacy
King Saud University
Riyadh 11451
Saudi Arabia
and
Department of Therapeutic Chemistry
Pharmaceutical and Drug Industries Division
National Research Centre
Dokki 12622
Cairo
Egypt
;
    'Hazem A. Ghabbour' ?
;
Department of Pharmaceutical Chemistry
College of Pharmacy
King Saud University
Riyadh 11451
Saudi Arabia
;
    'Tze Shyang Chia' ?
;
X-ray Crystallography Unit
School of Physics
Universiti Sains Malaysia
11800 USM, Penang
Malaysia
;
    'Fun, Hoong-Kun'
;
Thomson Reuters ResearcherID: A-3561-2009.
;
;
X-ray Crystallography Unit
School of Physics
Universiti Sains Malaysia
11800 USM, Penang
Malaysia
;
data_I
_audit_creation_method     SHELXL-97
_chemical_name_systematic
;
(<i>E</i>)-2-Cyano-<i>N</i>'-(1,2,3,4-tetrahydronaphthalen-1-
ylidene)acetohydrazide
;
_chemical_name_common     ?
_chemical_formula_moiety     'C13 H13 N3 O'
_chemical_formula_sum     'C13 H13 N3 O'
_chemical_formula_iupac     'C13 H13 N3 O'
_chemical_formula_weight     227.26
_chemical_melting_point     ?
_symmetry_cell_setting     triclinic
_symmetry_space_group_name_H-M     'P -1'
_symmetry_space_group_name_Hall     '-P 1'
loop_
    _symmetry_equiv_pos_as_xyz
    'x, y, z'
    '-x, -y, -z'
_cell_length_a     7.64140(10)
_cell_length_b     7.67480(10)
_cell_length_c     10.5644(2)
_cell_angle_alpha     109.5890(10)
_cell_angle_beta     91.4050(10)
_cell_angle_gamma     93.2600(10)
_cell_volume     582.132(15)
_cell_formula_units_Z     2
_cell_measurement_reflns_used     2725
_cell_measurement_theta_min     5.81
_cell_measurement_theta_max     70.15
_cell_measurement_temperature     296(2)
_exptl_crystal_description     'block'
_exptl_crystal_colour     'colourless'
_exptl_crystal_size_max     0.59
_exptl_crystal_size_mid     0.51
_exptl_crystal_size_min     0.40
_exptl_crystal_density_diffrn     1.297
_exptl_crystal_density_meas     ?
_exptl_crystal_density_method     'not measured'
_exptl_crystal_F_000     240
_exptl_absorpt_coefficient_mu     0.687
_exptl_absorpt_correction_type     multi-scan
_exptl_absorpt_process_details     '(<i>SADABS</i>; Bruker, 2009)'
_exptl_absorpt_correction_T_min     0.6869
_exptl_absorpt_correction_T_max     0.7706
_exptl_special_details
;
;
_diffrn_ambient_temperature     296(2)
_diffrn_radiation_type     CuK\a
_diffrn_radiation_wavelength     1.54178
_diffrn_radiation_source     'fine-focus sealed tube'
_diffrn_radiation_monochromator     graphite
_diffrn_measurement_device_type     'Bruker SMART APEXII CCD'
_diffrn_measurement_method     '\f and \w scans'
_diffrn_detector_area_resol_mean     ?
_diffrn_reflns_number     5749
_diffrn_reflns_av_R_equivalents     0.0170
_diffrn_reflns_av_sigmaI/netI     0.0221
_diffrn_reflns_theta_min     5.81
_diffrn_reflns_theta_max     64.95
_diffrn_reflns_theta_full     64.95
_diffrn_measured_fraction_theta_max     0.961
_diffrn_measured_fraction_theta_full     0.961
_diffrn_reflns_limit_h_min     -8
_diffrn_reflns_limit_h_max     8
_diffrn_reflns_limit_k_min     -7
_diffrn_reflns_limit_k_max     9
_diffrn_reflns_limit_l_min     -12
_diffrn_reflns_limit_l_max     12
_diffrn_standards_number     0
_diffrn_standards_interval_count     .
_diffrn_standards_interval_time     .
_diffrn_standards_decay_%     ?
_refine_special_details
;
Refinement of <i>F</i>^2^ against ALL reflections. The weighted <i>R</i>-factor
<i>wR</i> and goodness of fit <i>S</i> are based on <i>F</i>^2^, conventional
<i>R</i>-factors <i>R</i> are based on <i>F</i>, with <i>F</i> set to zero for
negative <i>F</i>^2^. The threshold expression of <i>F</i>^2^ >
\s(<i>F</i>^2^) is used only for calculating <i>R</i>-factors(gt) <i>etc</i>.
and is not relevant to the choice of reflections for refinement.
<i>R</i>-factors based on <i>F</i>^2^ are statistically about twice as large
as those based on <i>F</i>, and <i>R</i>- factors based on ALL data will be
even larger.
;
_reflns_number_total     1898
_reflns_number_gt     1762
_reflns_threshold_expression     I>2\s(I)
_refine_ls_structure_factor_coef     Fsqd
_refine_ls_matrix_type     full
_refine_ls_R_factor_all     0.0448
_refine_ls_R_factor_gt     0.0427
_refine_ls_wR_factor_gt     0.1181
_refine_ls_wR_factor_ref     0.1204
_refine_ls_goodness_of_fit_ref     1.049
_refine_ls_restrained_S_all     1.049
_refine_ls_number_reflns     1898
_refine_ls_number_parameters     159
_refine_ls_number_restraints     0
_refine_ls_hydrogen_treatment     mixed
_refine_ls_weighting_scheme     calc
_refine_ls_weighting_details
         'calc w=1/[\s^2^(Fo^2^)+(0.0686P)^2^+0.0904P] where P=(Fo^2^+2Fc^2^)/3'
_atom_sites_solution_hydrogens     geom
_atom_sites_solution_primary     direct
_atom_sites_solution_secondary     difmap
_refine_ls_shift/su_max     0.000
_refine_ls_shift/su_mean     0.000
_refine_diff_density_max     0.177
_refine_diff_density_min     -0.173
_refine_ls_extinction_method     'SHELXTL (Sheldrick, 2008)'
_refine_ls_extinction_coef     0.030(3)
_refine_ls_extinction_expression
                                  'Fc^*^=kFc[1+0.001xFc^2^\l^3^/sin(2\q)]^-1/4^'
loop_
    _atom_type_symbol
    _atom_type_description
    _atom_type_scat_dispersion_real
    _atom_type_scat_dispersion_imag
    _atom_type_scat_source
    'C' 'C' 0.0181 0.0091
                         'International Tables Vol C Tables 4.2.6.8 and 6.1.1.4'
    'H' 'H' 0.0000 0.0000
                         'International Tables Vol C Tables 4.2.6.8 and 6.1.1.4'
    'N' 'N' 0.0311 0.0180
                         'International Tables Vol C Tables 4.2.6.8 and 6.1.1.4'
    'O' 'O' 0.0492 0.0322
                         'International Tables Vol C Tables 4.2.6.8 and 6.1.1.4'
_computing_data_collection     'APEX2 (Bruker, 2009)'
_computing_cell_refinement     'SAINT (Bruker, 2009)'
_computing_data_reduction     'SAINT (Bruker, 2009)'
_computing_structure_solution     'SHELXTL (Sheldrick, 2008)'
_computing_structure_refinement     'SHELXTL (Sheldrick, 2008)'
_computing_molecular_graphics     'SHELXTL (Sheldrick, 2008)'
_computing_publication_material
                             'SHELXTL (Sheldrick, 2008) and PLATON (Spek, 2009)'
loop_
    _atom_site_type_symbol
    _atom_site_label
    _atom_site_fract_x
    _atom_site_fract_y
    _atom_site_fract_z
    _atom_site_U_iso_or_equiv
    _atom_site_adp_type
    _atom_site_calc_flag
    _atom_site_refinement_flags
    _atom_site_occupancy
    _atom_site_symmetry_multiplicity
    _atom_site_disorder_assembly
    _atom_site_disorder_group
    O O1 0.19129(16) 0.4167(2) 0.53245(10) 0.0798(4) Uani d . 1 1 . .
    N N1 0.07938(15) 0.36666(18) 0.32370(11) 0.0530(3) Uani d . 1 1 . .
    N N2 0.10531(14) 0.29801(15) 0.18782(10) 0.0456(3) Uani d . 1 1 . .
    N N3 0.5764(3) 0.2338(4) 0.5360(2) 0.1264(9) Uani d . 1 1 . .
    C C1 -0.02329(16) 0.29510(17) 0.10641(13) 0.0419(3) Uani d . 1 1 . .
    C C2 -0.20191(18) 0.3606(2) 0.14809(15) 0.0531(4) Uani d . 1 1 . .
    H H2A -0.1954 0.4950 0.1788 0.064 Uiso calc R 1 1 . .
    H H2B -0.2357 0.3218 0.2230 0.064 Uiso calc R 1 1 . .
    C C3 -0.34209(18) 0.2862(2) 0.03515(16) 0.0590(4) Uani d . 1 1 . .
    H H3A -0.3665 0.1544 0.0168 0.071 Uiso calc R 1 1 . .
    H H3B -0.4494 0.3470 0.0632 0.071 Uiso calc R 1 1 . .
    C C4 -0.28501(19) 0.3183(2) -0.09133(16) 0.0583(4) Uani d . 1 1 . .
    H H4A -0.2742 0.4504 -0.0759 0.070 Uiso calc R 1 1 . .
    H H4B -0.3738 0.2621 -0.1629 0.070 Uiso calc R 1 1 . .
    C C5 -0.11171(18) 0.23730(19) -0.13436(14) 0.0491(4) Uani d . 1 1 . .
    C C6 0.01244(16) 0.22607(16) -0.03809(12) 0.0416(3) Uani d . 1 1 . .
    C C7 0.17256(17) 0.15242(19) -0.08101(14) 0.0478(3) Uani d . 1 1 . .
    H H7A 0.2555 0.1441 -0.0177 0.057 Uiso calc R 1 1 . .
    C C8 0.2098(2) 0.0923(2) -0.21424(15) 0.0575(4) Uani d . 1 1 . .
    H H8A 0.3170 0.0438 -0.2407 0.069 Uiso calc R 1 1 . .
    C C9 0.0876(2) 0.1038(2) -0.30948(15) 0.0636(4) Uani d . 1 1 . .
    H H9A 0.1122 0.0629 -0.4001 0.076 Uiso calc R 1 1 . .
    C C10 -0.0706(2) 0.1761(2) -0.26907(15) 0.0613(4) Uani d . 1 1 . .
    H H10A -0.1520 0.1842 -0.3334 0.074 Uiso calc R 1 1 . .
    C C11 0.20438(19) 0.3556(2) 0.41121(14) 0.0547(4) Uani d . 1 1 . .
    C C12 0.3655(2) 0.2592(2) 0.35112(15) 0.0619(4) Uani d . 1 1 . .
    H H12A 0.3304 0.1361 0.2892 0.074 Uiso calc R 1 1 . .
    H H12B 0.4251 0.3284 0.3011 0.074 Uiso calc R 1 1 . .
    C C13 0.4837(2) 0.2454(3) 0.45556(17) 0.0712(5) Uani d . 1 1 . .
    H H1N1 -0.010(3) 0.434(3) 0.3642(19) 0.078(5) Uiso d . 1 1 . .
loop_
    _atom_site_aniso_label
    _atom_site_aniso_U_11
    _atom_site_aniso_U_22
    _atom_site_aniso_U_33
    _atom_site_aniso_U_12
    _atom_site_aniso_U_13
    _atom_site_aniso_U_23
    O1 0.0795(8) 0.1259(11) 0.0388(6) 0.0515(7) 0.0104(5) 0.0263(6)
    N1 0.0473(7) 0.0739(8) 0.0390(6) 0.0203(6) 0.0055(5) 0.0178(5)
    N2 0.0432(6) 0.0558(7) 0.0378(6) 0.0092(5) 0.0022(4) 0.0148(5)
    N3 0.0968(14) 0.189(2) 0.0923(14) 0.0546(15) -0.0274(11) 0.0414(14)
    C1 0.0377(7) 0.0438(7) 0.0456(7) 0.0036(5) 0.0000(5) 0.0167(5)
    C2 0.0420(7) 0.0643(9) 0.0538(8) 0.0104(6) 0.0054(6) 0.0195(7)
    C3 0.0374(7) 0.0665(9) 0.0744(10) 0.0053(6) -0.0015(6) 0.0255(8)
    C4 0.0441(8) 0.0667(9) 0.0653(9) 0.0060(6) -0.0122(6) 0.0245(7)
    C5 0.0452(7) 0.0495(7) 0.0512(8) 0.0002(6) -0.0089(6) 0.0164(6)
    C6 0.0395(7) 0.0401(6) 0.0429(7) 0.0007(5) -0.0037(5) 0.0117(5)
    C7 0.0438(7) 0.0517(7) 0.0450(7) 0.0076(6) -0.0041(5) 0.0122(6)
    C8 0.0544(8) 0.0603(9) 0.0503(8) 0.0106(7) 0.0047(6) 0.0078(7)
    C9 0.0711(10) 0.0723(10) 0.0396(7) 0.0049(8) -0.0002(7) 0.0089(7)
    C10 0.0632(9) 0.0711(10) 0.0466(8) 0.0019(7) -0.0144(7) 0.0174(7)
    C11 0.0542(8) 0.0729(9) 0.0398(7) 0.0209(7) 0.0061(6) 0.0197(6)
    C12 0.0528(8) 0.0840(11) 0.0442(8) 0.0228(7) 0.0006(6) 0.0127(7)
    C13 0.0574(9) 0.0923(12) 0.0596(9) 0.0241(8) -0.0055(8) 0.0175(9)
_geom_special_details
;
All e.s.d.'s (except the e.s.d. in the dihedral angle between two l.s. planes)
are estimated using the full covariance matrix. The cell e.s.d.'s are taken
into account individually in the estimation of e.s.d.'s in distances, angles
and torsion angles; correlations between e.s.d.'s in cell parameters are only
used when they are defined by crystal symmetry. An approximate (isotropic)
treatment of cell e.s.d.'s is used for estimating e.s.d.'s involving l.s.
planes.
;
loop_
    _geom_bond_atom_site_label_1
    _geom_bond_atom_site_label_2
    _geom_bond_site_symmetry_2
    _geom_bond_distance
    _geom_bond_publ_flag
    O1 C11 . 1.2163(17) ?
    N1 C11 . 1.3389(18) ?
    N1 N2 . 1.3770(15) ?
    N1 H1N1 . 0.90(2) ?
    N2 C1 . 1.2841(16) ?
    N3 C13 . 1.122(2) ?
    C1 C6 . 1.4766(18) ?
    C1 C2 . 1.5061(18) ?
    C2 C3 . 1.519(2) ?
    C2 H2A . 0.9700 ?
    C2 H2B . 0.9700 ?
    C3 C4 . 1.508(2) ?
    C3 H3A . 0.9700 ?
    C3 H3B . 0.9700 ?
    C4 C5 . 1.510(2) ?
    C4 H4A . 0.9700 ?
    C4 H4B . 0.9700 ?
    C5 C10 . 1.391(2) ?
    C5 C6 . 1.4009(18) ?
    C6 C7 . 1.3986(19) ?
    C7 C8 . 1.369(2) ?
    C7 H7A . 0.9300 ?
    C8 C9 . 1.383(2) ?
    C8 H8A . 0.9300 ?
    C9 C10 . 1.376(2) ?
    C9 H9A . 0.9300 ?
    C10 H10A . 0.9300 ?
    C11 C12 . 1.5140(19) ?
    C12 C13 . 1.444(2) ?
    C12 H12A . 0.9700 ?
    C12 H12B . 0.9700 ?
loop_
    _geom_angle_atom_site_label_1
    _geom_angle_atom_site_label_2
    _geom_angle_atom_site_label_3
    _geom_angle_site_symmetry_1
    _geom_angle_site_symmetry_3
    _geom_angle
    _geom_angle_publ_flag
    C11 N1 N2 . . 119.64(11) ?
    C11 N1 H1N1 . . 112.9(12) ?
    N2 N1 H1N1 . . 127.0(12) ?
    C1 N2 N1 . . 117.97(11) ?
    N2 C1 C6 . . 116.02(11) ?
    N2 C1 C2 . . 124.94(12) ?
    C6 C1 C2 . . 119.01(11) ?
    C1 C2 C3 . . 112.97(12) ?
    C1 C2 H2A . . 109.0 ?
    C3 C2 H2A . . 109.0 ?
    C1 C2 H2B . . 109.0 ?
    C3 C2 H2B . . 109.0 ?
    H2A C2 H2B . . 107.8 ?
    C4 C3 C2 . . 111.41(12) ?
    C4 C3 H3A . . 109.3 ?
    C2 C3 H3A . . 109.3 ?
    C4 C3 H3B . . 109.3 ?
    C2 C3 H3B . . 109.3 ?
    H3A C3 H3B . . 108.0 ?
    C3 C4 C5 . . 111.56(12) ?
    C3 C4 H4A . . 109.3 ?
    C5 C4 H4A . . 109.3 ?
    C3 C4 H4B . . 109.3 ?
    C5 C4 H4B . . 109.3 ?
    H4A C4 H4B . . 108.0 ?
    C10 C5 C6 . . 118.76(13) ?
    C10 C5 C4 . . 121.04(12) ?
    C6 C5 C4 . . 120.20(13) ?
    C7 C6 C5 . . 118.82(12) ?
    C7 C6 C1 . . 120.57(11) ?
    C5 C6 C1 . . 120.59(11) ?
    C8 C7 C6 . . 121.36(12) ?
    C8 C7 H7A . . 119.3 ?
    C6 C7 H7A . . 119.3 ?
    C7 C8 C9 . . 119.94(13) ?
    C7 C8 H8A . . 120.0 ?
    C9 C8 H8A . . 120.0 ?
    C10 C9 C8 . . 119.50(14) ?
    C10 C9 H9A . . 120.3 ?
    C8 C9 H9A . . 120.3 ?
    C9 C10 C5 . . 121.62(13) ?
    C9 C10 H10A . . 119.2 ?
    C5 C10 H10A . . 119.2 ?
    O1 C11 N1 . . 122.97(13) ?
    O1 C11 C12 . . 120.79(13) ?
    N1 C11 C12 . . 116.23(12) ?
    C13 C12 C11 . . 110.54(13) ?
    C13 C12 H12A . . 109.5 ?
    C11 C12 H12A . . 109.5 ?
    C13 C12 H12B . . 109.5 ?
    C11 C12 H12B . . 109.5 ?
    H12A C12 H12B . . 108.1 ?
    N3 C13 C12 . . 179.4(2) ?
loop_
    _geom_torsion_atom_site_label_1
    _geom_torsion_atom_site_label_2
    _geom_torsion_atom_site_label_3
    _geom_torsion_atom_site_label_4
    _geom_torsion_site_symmetry_1
    _geom_torsion_site_symmetry_2
    _geom_torsion_site_symmetry_3
    _geom_torsion_site_symmetry_4
    _geom_torsion
    _geom_torsion_publ_flag
    C11 N1 N2 C1 . . . . 173.62(13) ?
    N1 N2 C1 C6 . . . . 178.06(11) ?
    N1 N2 C1 C2 . . . . -0.3(2) ?
    N2 C1 C2 C3 . . . . -161.63(13) ?
    C6 C1 C2 C3 . . . . 20.06(18) ?
    C1 C2 C3 C4 . . . . -50.51(17) ?
    C2 C3 C4 C5 . . . . 55.23(17) ?
    C3 C4 C5 C10 . . . . 151.26(14) ?
    C3 C4 C5 C6 . . . . -30.03(18) ?
    C10 C5 C6 C7 . . . . -0.5(2) ?
    C4 C5 C6 C7 . . . . -179.24(12) ?
    C10 C5 C6 C1 . . . . 177.98(12) ?
    C4 C5 C6 C1 . . . . -0.76(19) ?
    N2 C1 C6 C7 . . . . 5.94(18) ?
    C2 C1 C6 C7 . . . . -175.60(12) ?
    N2 C1 C6 C5 . . . . -172.51(11) ?
    C2 C1 C6 C5 . . . . 5.95(18) ?
    C5 C6 C7 C8 . . . . 0.2(2) ?
    C1 C6 C7 C8 . . . . -178.26(12) ?
    C6 C7 C8 C9 . . . . 0.0(2) ?
    C7 C8 C9 C10 . . . . 0.1(2) ?
    C8 C9 C10 C5 . . . . -0.4(3) ?
    C6 C5 C10 C9 . . . . 0.6(2) ?
    C4 C5 C10 C9 . . . . 179.32(15) ?
    N2 N1 C11 O1 . . . . 178.53(15) ?
    N2 N1 C11 C12 . . . . -2.2(2) ?
    O1 C11 C12 C13 . . . . 3.3(2) ?
    N1 C11 C12 C13 . . . . -175.97(15) ?
loop_
    _geom_hbond_atom_site_label_D
    _geom_hbond_atom_site_label_H
    _geom_hbond_atom_site_label_A
    _geom_hbond_site_symmetry_A
    _geom_hbond_distance_DH
    _geom_hbond_distance_HA
    _geom_hbond_distance_DA
    _geom_hbond_angle_DHA
    _geom_hbond_publ_flag
    N1 H1N1 O1 2_566 0.91(2) 1.96(2) 2.8640(17) 174.7(19) yes
    C10 H10A N3 1_454 0.93 2.58 3.491(3) 167 yes
    C2 H2A Cg1 2_565 0.97 2.80 3.6775(17) 152 yes
_iucr_refine_instructions_details
;
TITL T2_0m in P-1
CELL 1.54178   7.6414   7.6748  10.5644 109.589  91.405  93.260
ZERR    2.00   0.0001   0.0001   0.0002   0.001   0.001   0.001
LATT  1
SFAC C H N O
UNIT 26 26 6 2
SIZE 0.4 0.51 0.591
TEMP 23.000
L.S. 10
BOND  $H
ACTA
CONF
FMAP 2
PLAN 20
OMIT -4 130
WGHT    0.068600    0.090400
EXTI    0.029954
FVAR       1.23321
O1    4    0.191289    0.416661    0.532448    11.00000    0.07950    0.12585 =
         0.03882    0.02632    0.01044    0.05153
N1    3    0.079377    0.366659    0.323705    11.00000    0.04733    0.07388 =
         0.03903    0.01780    0.00554    0.02034
N2    3    0.105307    0.298007    0.187823    11.00000    0.04321    0.05583 =
         0.03781    0.01480    0.00216    0.00920
N3    3    0.576395    0.233831    0.535975    11.00000    0.09679    0.18926 =
         0.09228    0.04144   -0.02737    0.05461
C1    1   -0.023293    0.295099    0.106413    11.00000    0.03765    0.04379 =
         0.04555    0.01671    0.00004    0.00364
C2    1   -0.201912    0.360575    0.148094    11.00000    0.04197    0.06431 =
         0.05376    0.01950    0.00535    0.01036
AFIX  23
H2A   2   -0.195412    0.494989    0.178772    11.00000   -1.20000
H2B   2   -0.235664    0.321847    0.223043    11.00000   -1.20000
AFIX   0
C3    1   -0.342092    0.286217    0.035148    11.00000    0.03735    0.06649 =
         0.07441    0.02555   -0.00154    0.00530
AFIX  23
H3A   2   -0.366456    0.154407    0.016790    11.00000   -1.20000
H3B   2   -0.449449    0.346972    0.063171    11.00000   -1.20000
AFIX   0
C4    1   -0.285006    0.318265   -0.091330    11.00000    0.04405    0.06674 =
         0.06525    0.02448   -0.01224    0.00595
AFIX  23
H4A   2   -0.274227    0.450399   -0.075939    11.00000   -1.20000
H4B   2   -0.373783    0.262075   -0.162910    11.00000   -1.20000
AFIX   0
C5    1   -0.111708    0.237297   -0.134355    11.00000    0.04523    0.04948 =
         0.05115    0.01638   -0.00887    0.00025
C6    1    0.012442    0.226071   -0.038090    11.00000    0.03951    0.04007 =
         0.04290    0.01171   -0.00368    0.00070
C7    1    0.172565    0.152418   -0.081006    11.00000    0.04384    0.05167 =
         0.04503    0.01217   -0.00407    0.00757
AFIX  43
H7A   2    0.255482    0.144123   -0.017718    11.00000   -1.20000
AFIX   0
C8    1    0.209756    0.092289   -0.214240    11.00000    0.05445    0.06030 =
         0.05033    0.00780    0.00468    0.01063
AFIX  43
H8A   2    0.317024    0.043762   -0.240706    11.00000   -1.20000
AFIX   0
C9    1    0.087626    0.103775   -0.309484    11.00000    0.07106    0.07231 =
         0.03964    0.00895   -0.00016    0.00489
AFIX  43
H9A   2    0.112239    0.062949   -0.400129    11.00000   -1.20000
AFIX   0
C10   1   -0.070588    0.176084   -0.269075    11.00000    0.06319    0.07107 =
         0.04661    0.01737   -0.01439    0.00191
AFIX  43
H10A  2   -0.151994    0.184217   -0.333409    11.00000   -1.20000
AFIX   0
C11   1    0.204378    0.355584    0.411206    11.00000    0.05417    0.07293 =
         0.03979    0.01969    0.00611    0.02093
C12   1    0.365471    0.259240    0.351121    11.00000    0.05277    0.08403 =
         0.04417    0.01272    0.00061    0.02282
AFIX  23
H12A  2    0.330387    0.136117    0.289186    11.00000   -1.20000
H12B  2    0.425104    0.328358    0.301079    11.00000   -1.20000
AFIX   0
C13   1    0.483666    0.245352    0.455562    11.00000    0.05740    0.09233 =
         0.05961    0.01751   -0.00550    0.02412
H1N1  2   -0.009854    0.433604    0.364220    11.00000    0.07821
HKLF 4
REM  T2_0m in P-1
REM R1 =  0.0427 for   1762 Fo > 4sig(Fo)  and  0.0448 for all   1898 data
REM    159 parameters refined using      0 restraints
END
WGHT      0.0686      0.0904
REM Highest difference peak  0.177,  deepest hole -0.173,  1-sigma level  0.043
Q1    1   0.3762  0.2109  0.2681  11.00000  0.05    0.18
Q2    1  -0.3017  0.3832  0.0013  11.00000  0.05    0.14
Q3    1  -0.0052  0.2566  0.0257  11.00000  0.05    0.14
Q4    1   0.4899  0.3036  0.5428  11.00000  0.05    0.14
Q5    1   0.5043  0.1568  0.5115  11.00000  0.05    0.13
Q6    1  -0.0768  0.2512 -0.1964  11.00000  0.05    0.12
Q7    1   0.6184  0.2595  0.4715  11.00000  0.05    0.12
Q8    1   0.1446  0.3172  0.4806  11.00000  0.05    0.12
Q9    1  -0.0325  0.2767 -0.0903  11.00000  0.05    0.11
Q10   1  -0.0864  0.3017 -0.3359  11.00000  0.05    0.11
Q11   1   0.1488  0.2874  0.5979  11.00000  0.05    0.10
Q12   1   0.2756  0.2794  0.3747  11.00000  0.05    0.10
Q13   1  -0.2402  0.2156  0.2264  11.00000  0.05    0.10
Q14   1  -0.1841  0.6899  0.2813  11.00000  0.05    0.10
Q15   1  -0.1444  0.5742  0.1481  11.00000  0.05    0.09
Q16   1  -0.0794  0.0786  0.1255  11.00000  0.05    0.09
Q17   1  -0.0096 -0.1164 -0.3195  11.00000  0.05    0.09
Q18   1   0.0634  0.1480 -0.0562  11.00000  0.05    0.09
Q19   1  -0.1544  0.1702  0.2601  11.00000  0.05    0.09
Q20   1   0.0820  0.2831  0.2457  11.00000  0.05    0.09
;
