# Supplementary material for: (E)-2-Cyano-N′-(1,2,3,4-tetra­hydro­naphthalen-1-yl­idene)acetohydrazide
Source: Acta Crystallogr Sect E Struct Rep Online. 2012 May 16;68(Pt 6):o1740. doi: 10.1107/S160053681202106X (PMC3379327; doi:10.1107/S160053681202106X)
Supplement: Supplementary file 2 [file e-68-o1740-Isup2.hkl]

# 
# h,k,l, Fc-squared, Fo-squared, sigma(Fo-squared) and status flag 
# 
data_I
_shelx_title ' T2_0m in P-1' 
_shelx_refln_list_code          4 
_shelx_F_calc_maximum      123.71 
_exptl_crystal_F_000       240.00 
_reflns_d_resolution_high  0.8510 
 
loop_ 
 _symmetry_equiv_pos_as_xyz 
 'x, y, z' 
 '-x, -y, -z' 
 
_cell_length_a     7.6414 
_cell_length_b     7.6748 
_cell_length_c    10.5644 
_cell_angle_alpha 109.589 
_cell_angle_beta   91.405 
_cell_angle_gamma  93.260 
 
_shelx_F_squared_multiplier     1.000 
 
loop_ 
 _refln_index_h 
 _refln_index_k 
 _refln_index_l 
 _refln_F_squared_calc 
 _refln_F_squared_meas 
 _refln_F_squared_sigma 
 _refln_observed_status 
   1   0   0     2526.71     2522.51     58.90 o 
   2   0   0        4.18        3.93      0.20 o 
   3   0   0      118.94      124.80      3.15 o 
   4   0   0       18.14       15.90      0.66 o 
   5   0   0       13.20       14.09      0.70 o 
   6   0   0        3.40        3.16      0.15 o 
   7   0   0       48.69       52.61      0.77 o 
   8   0   0        1.66        1.58      0.12 o 
  -8   1   0        4.05        3.76      0.29 o 
  -7   1   0        1.28        1.10      0.06 o 
  -6   1   0        6.71        6.57      0.18 o 
  -5   1   0       39.57       40.98      1.38 o 
  -4   1   0      130.07      136.25      3.54 o 
  -3   1   0       21.19       23.32      0.77 o 
  -2   1   0     1359.69     1405.88     32.97 o 
  -1   1   0       21.69       23.65      0.66 o 
   0   1   0      289.79      265.61      6.28 o 
   1   1   0       71.88       73.17      2.66 o 
   2   1   0      203.37      204.69      5.06 o 
   3   1   0        0.55        1.33      0.19 o 
   4   1   0       17.96       18.01      0.73 o 
   5   1   0        0.04        0.07      0.16 o 
   6   1   0        8.68        8.71      0.16 o 
   7   1   0        2.07        2.70      0.07 o 
   8   1   0        7.51        9.41      0.17 o 
  -8   2   0        1.01        1.31      0.20 o 
  -7   2   0       11.52       11.58      0.57 o 
  -6   2   0        4.01        3.71      0.24 o 
  -5   2   0        7.96        8.62      0.36 o 
  -4   2   0       16.66       12.76      0.42 o 
  -3   2   0      718.72      818.50     13.87 o 
  -2   2   0     1186.11     1276.29     21.39 o 
  -1   2   0       52.66       44.00      1.39 o 
   0   2   0     4849.84     5328.82     92.32 o 
   1   2   0      166.73      157.59      2.72 o 
   2   2   0      127.88      144.10      2.52 o 
   3   2   0       12.59       11.52      0.49 o 
   4   2   0       41.75       45.18      1.49 o 
   5   2   0       16.89       14.17      0.74 o 
   6   2   0       17.01       16.55      0.19 o 
   7   2   0       18.46       19.21      0.26 o 
   8   2   0       24.22       27.35      0.39 o 
  -8   3   0        1.50        1.82      0.15 o 
  -7   3   0        2.15        1.61      0.11 o 
  -6   3   0        1.27        1.58      0.35 o 
  -5   3   0        0.26        0.57      0.15 o 
  -4   3   0        1.76        1.41      0.11 o 
  -3   3   0       35.45       41.66      0.85 o 
  -2   3   0       59.68       70.13      1.32 o 
  -1   3   0      589.69      601.09     10.20 o 
   0   3   0      206.83      201.79      3.55 o 
   1   3   0      447.45      436.75      7.45 o 
   2   3   0      310.67      331.86      5.74 o 
   3   3   0        1.46        2.02      0.29 o 
   5   3   0        2.79        3.03      0.14 o 
   6   3   0        2.26        2.68      0.11 o 
   7   3   0        1.28        1.14      0.09 o 
   8   3   0        1.28        1.26      0.13 o 
  -8   4   0        7.92        9.61      0.23 o 
  -7   4   0        3.64        4.12      0.24 o 
  -6   4   0        0.95        0.88      0.11 o 
  -5   4   0        5.06        4.60      0.42 o 
  -4   4   0        0.49        0.79      0.16 o 
  -3   4   0      525.26      547.85     13.50 o 
  -2   4   0      527.25      527.80     15.04 o 
  -1   4   0      136.00      141.39      2.56 o 
   0   4   0        6.01        4.50      0.19 o 
   1   4   0       60.68       58.31      1.16 o 
   2   4   0       16.03       16.27      0.47 o 
   3   4   0        2.14        3.23      0.28 o 
   4   4   0        3.99        4.10      0.10 o 
   5   4   0        9.50        8.96      0.16 o 
   6   4   0       15.75       18.73      0.42 o 
   7   4   0       46.01       46.89      1.32 o 
  -7   5   0        1.04        0.81      0.09 o 
  -6   5   0        3.86        3.26      0.17 o 
  -5   5   0       18.97       19.43      0.35 o 
  -4   5   0        1.27        1.22      0.08 o 
  -3   5   0       59.67       51.68      0.94 o 
  -2   5   0        7.22        8.75      0.46 o 
  -1   5   0        0.58        0.92      0.20 o 
   0   5   0       35.20       36.42      0.80 o 
   1   5   0        2.42        2.03      0.26 o 
   2   5   0       45.45       45.54      1.12 o 
   3   5   0        0.16        0.20      0.09 o 
   4   5   0        0.31        0.65      0.09 o 
   5   5   0        0.30        0.29      0.08 o 
   6   5   0        1.49        1.10      0.11 o 
  -6   6   0        0.15        0.18      0.07 o 
  -5   6   0        1.37        0.95      0.12 o 
  -4   6   0       18.08       16.64      0.30 o 
  -3   6   0        1.73        1.68      0.10 o 
  -2   6   0       49.95       47.53      0.67 o 
  -1   6   0        0.00        0.09      0.05 o 
   0   6   0        2.85        2.73      0.14 o 
   1   6   0        3.73        3.66      0.15 o 
   2   6   0        1.52        1.62      0.11 o 
   3   6   0        0.04        0.01      0.07 o 
   4   6   0        4.53        3.70      0.15 o 
   5   6   0        1.80        1.33      0.11 o 
  -5   7   0        9.22        9.76      0.26 o 
  -4   7   0       15.84       17.06      0.34 o 
  -3   7   0        3.19        2.36      0.14 o 
  -2   7   0        0.48        0.81      0.12 o 
  -1   7   0       10.47       10.89      0.23 o 
   0   7   0        0.03        0.18      0.13 o 
   1   7   0        0.53        0.36      0.08 o 
   2   7   0        0.43        0.34      0.08 o 
   3   7   0        1.45        1.17      0.10 o 
   4   7   0        0.00        0.01      0.07 o 
  -3   8   0        3.48        4.04      0.17 o 
  -2   8   0        0.71        0.87      0.09 o 
  -1   8   0        0.00        0.00      0.06 o 
   0   8   0        0.79        0.82      0.08 o 
   1   8   0        0.03       -0.01      0.07 o 
   2   8   0        0.43        0.42      0.08 o 
  -3  -8   1        0.37        0.46      0.07 o 
  -2  -8   1        2.23        2.08      0.11 o 
  -1  -8   1        0.21        0.09      0.07 o 
   0  -8   1        0.37        0.23      0.07 o 
   1  -8   1       10.67       10.87      0.24 o 
   2  -8   1       11.26       11.18      0.28 o 
   3  -8   1        0.67        0.70      0.10 o 
   4  -8   1        5.40        5.08      0.22 o 
  -4  -7   1        2.15        3.40      0.13 o 
  -3  -7   1       11.89       11.41      0.21 o 
  -2  -7   1        4.75        3.99      0.16 o 
  -1  -7   1        2.43        3.01      0.11 o 
   0  -7   1       10.96       10.05      0.20 o 
   1  -7   1        4.96        6.18      0.15 o 
   2  -7   1        4.06        3.78      0.20 o 
   3  -7   1        2.57        2.40      0.16 o 
   4  -7   1        2.45        2.73      0.12 o 
   5  -7   1        3.22        3.33      0.18 o 
  -6  -6   1        0.27        0.34      0.08 o 
  -5  -6   1        2.89        3.26      0.16 o 
  -4  -6   1        0.39        0.38      0.08 o 
  -3  -6   1       20.74       18.40      0.29 o 
  -2  -6   1        0.36        0.23      0.07 o 
  -1  -6   1        3.22        3.69      0.15 o 
   0  -6   1        7.03        7.91      0.16 o 
   1  -6   1       45.12       42.98      0.42 o 
   2  -6   1      190.00      178.75      1.76 o 
   3  -6   1       26.02       24.21      0.35 o 
   4  -6   1       14.63       13.26      0.25 o 
   5  -6   1        0.84        0.97      0.12 o 
   6  -6   1        0.30        0.44      0.08 o 
  -7  -5   1        2.37        3.27      0.47 o 
  -6  -5   1        1.71        2.16      0.14 o 
  -5  -5   1        0.21        0.28      0.09 o 
  -4  -5   1        0.27        0.28      0.07 o 
  -3  -5   1       24.23       24.44      0.34 o 
  -2  -5   1       61.84       63.98      5.90 o 
  -1  -5   1        0.35        5.52      1.96 o 
   0  -5   1      132.89      124.01      2.37 o 
   1  -5   1       43.55       45.79      1.00 o 
   2  -5   1        0.32        0.39      0.10 o 
   3  -5   1        0.30        0.49      0.14 o 
   4  -5   1        3.24        3.00      0.15 o 
   5  -5   1        0.26        0.09      0.08 o 
   6  -5   1        0.14        0.12      0.09 o 
   7  -5   1        0.03        0.09      0.07 o 
  -7  -4   1        2.39        2.38      0.14 o 
  -6  -4   1        1.28        1.05      0.08 o 
  -5  -4   1        6.48        7.59      0.13 o 
  -4  -4   1       17.48       14.26      0.25 o 
  -3  -4   1       33.26       33.26      1.17 o 
  -2  -4   1       79.93       82.84      1.66 o 
  -1  -4   1     1387.57     1566.70     26.39 o 
   0  -4   1      318.77      320.74      5.51 o 
   1  -4   1      131.94      138.33      2.51 o 
   2  -4   1       91.82       89.07      2.74 o 
   3  -4   1        6.16        6.83      0.28 o 
   4  -4   1       11.31        8.97      0.40 o 
   5  -4   1        3.44        3.19      0.26 o 
   6  -4   1        2.71        2.79      0.17 o 
   7  -4   1        6.95        5.67      0.61 o 
   8  -4   1        0.00       -0.02      0.06 o 
  -8  -3   1        0.06        0.09      0.05 o 
  -7  -3   1        0.10        0.39      0.08 o 
  -6  -3   1        6.06        5.65      0.12 o 
  -5  -3   1        5.91        6.46      0.12 o 
  -4  -3   1        4.25        3.32      0.21 o 
  -3  -3   1       61.79       62.34      1.87 o 
  -2  -3   1      299.56      283.77      6.46 o 
  -1  -3   1       17.55       18.75      0.45 o 
   0  -3   1       49.96       53.47      1.04 o 
   1  -3   1      252.73      259.65      4.49 o 
   2  -3   1      139.39      135.97      2.39 o 
   3  -3   1       37.20       38.00      0.84 o 
   4  -3   1       98.22      106.13      2.05 o 
   5  -3   1       74.65       72.57      1.88 o 
   6  -3   1        9.57        8.61      0.72 o 
   7  -3   1       31.65       31.00      0.84 o 
   8  -3   1        0.87        1.56      0.12 o 
  -8  -2   1        8.76       10.82      0.17 o 
  -7  -2   1        4.38        5.56      0.12 o 
  -6  -2   1        5.56        5.18      0.14 o 
  -5  -2   1        1.89        1.84      0.31 o 
  -4  -2   1       48.04       46.73      1.53 o 
  -3  -2   1       18.80       20.39      0.52 o 
  -2  -2   1      322.17      342.29      5.83 o 
  -1  -2   1    15304.43    13696.55    653.03 o 
   0  -2   1     6053.03     4698.30    111.63 o 
   1  -2   1       52.08       53.17      1.20 o 
   2  -2   1      482.07      486.84      8.24 o 
   3  -2   1        6.46        9.17      0.27 o 
   4  -2   1       10.31        9.81      0.76 o 
   5  -2   1        4.46        6.73      0.37 o 
   6  -2   1       13.12       12.70      0.30 o 
   7  -2   1       25.80       26.12      0.63 o 
   8  -2   1        0.86        1.33      0.18 o 
  -8  -1   1        3.26        3.91      0.09 o 
  -7  -1   1        1.48        1.56      0.05 o 
  -6  -1   1       31.33       28.50      0.37 o 
  -5  -1   1       27.05       30.62      1.16 o 
  -4  -1   1        4.44        5.35      0.37 o 
  -3  -1   1      190.58      195.76      4.87 o 
  -2  -1   1      262.65      261.50      4.46 o 
  -1  -1   1      317.66      311.63      7.39 o 
   0  -1   1      314.32      279.60      6.58 o 
   1  -1   1      216.84      195.06      4.62 o 
   2  -1   1       44.07       35.88      0.97 o 
   3  -1   1        2.15        2.81      0.21 o 
   4  -1   1       22.66       23.53      0.83 o 
   6  -1   1        0.27        3.39      0.30 o 
   7  -1   1       77.30       82.19      1.20 o 
   8  -1   1        5.56        6.00      0.21 o 
  -8   0   1        0.03        0.00      0.03 o 
  -7   0   1        0.83        0.49      0.12 o 
  -6   0   1        3.30        2.87      0.16 o 
  -5   0   1        0.62        0.50      0.20 o 
  -4   0   1      344.29      388.93      9.48 o 
  -3   0   1     2364.95     2660.89     62.36 o 
  -2   0   1       95.30       89.70      2.27 o 
  -1   0   1     1269.08     1242.48     29.09 o 
   2   0   1       64.85       60.48      1.03 o 
   3   0   1       13.56       14.25      1.03 o 
   4   0   1      159.95      162.07      4.11 o 
   5   0   1        2.79        2.82      0.35 o 
   6   0   1      159.52      153.97      1.69 o 
   7   0   1      143.39      153.33      2.08 o 
   8   0   1       14.01       14.67      0.21 o 
  -8   1   1        7.06        6.08      0.26 o 
  -7   1   1        3.47        2.74      0.15 o 
  -6   1   1        0.71        0.39      0.11 o 
  -5   1   1       31.60       30.45      1.15 o 
  -4   1   1       56.80       68.36      1.98 o 
  -3   1   1      259.73      292.83      7.14 o 
  -2   1   1      442.60      443.09     10.56 o 
  -1   1   1      774.84      731.11     17.21 o 
   0   1   1       12.17       17.25      0.50 o 
   1   1   1     3128.73     3116.02     72.80 o 
   2   1   1       21.47       22.45      0.35 o 
   3   1   1      132.70      124.69      3.19 o 
   4   1   1      106.37      100.72      1.69 o 
   5   1   1        7.37        6.59      0.47 o 
   6   1   1        0.27        0.21      0.06 o 
   7   1   1        2.14        2.01      0.11 o 
   8   1   1       35.22       39.69      0.55 o 
  -8   2   1        0.12        0.17      0.14 o 
  -7   2   1        0.28        0.32      0.09 o 
  -6   2   1        0.77        0.35      0.11 o 
  -5   2   1        2.05        2.67      0.25 o 
  -4   2   1      269.12      307.19      5.42 o 
  -3   2   1     1583.91     1853.58     31.13 o 
  -2   2   1      104.49      104.39      1.90 o 
  -1   2   1      123.26      106.23      1.92 o 
   0   2   1      902.17      873.98     14.69 o 
   1   2   1       98.16      102.27      1.45 o 
   2   2   1       41.41       38.47      0.61 o 
   3   2   1        0.31        0.41      0.13 o 
   4   2   1       31.84       29.78      1.10 o 
   5   2   1        1.86        2.89      0.39 o 
   6   2   1      158.84      162.76      1.65 o 
   7   2   1      230.71      256.90      2.56 o 
   8   2   1       35.42       37.41      0.50 o 
  -8   3   1        0.00        0.89      0.33 o 
  -7   3   1       11.70        9.94      0.28 o 
  -6   3   1       15.00       13.00      0.27 o 
  -5   3   1       39.47       35.97      0.99 o 
  -4   3   1       66.99       61.67      1.72 o 
  -3   3   1       97.40       98.67      2.34 o 
  -2   3   1       24.95       19.88      0.52 o 
  -1   3   1       12.60       13.32      0.38 o 
   0   3   1      119.42      119.66      2.14 o 
   1   3   1       78.98       81.00      1.55 o 
   2   3   1        8.76        7.30      0.27 o 
   3   3   1       13.95       15.07      0.46 o 
   4   3   1        8.33        8.51      0.37 o 
   5   3   1        2.79        2.77      0.40 o 
   6   3   1       14.25       14.77      0.19 o 
   7   3   1        0.00        0.09      0.04 o 
  -8   4   1        9.85       10.46      0.22 o 
  -7   4   1        4.89        4.69      0.23 o 
  -6   4   1        1.39        0.51      0.10 o 
  -5   4   1       19.71       17.66      0.48 o 
  -4   4   1       35.64       30.94      0.65 o 
  -3   4   1       27.32       26.52      1.09 o 
  -2   4   1        5.05        5.36      0.27 o 
  -1   4   1       55.65       58.67      1.24 o 
   0   4   1       31.58       31.65      0.73 o 
   1   4   1        6.64        7.26      1.13 o 
   2   4   1       49.03       43.76      1.00 o 
   3   4   1       22.35       18.65      0.50 o 
   4   4   1       55.86       52.60      0.62 o 
   5   4   1        6.13        6.51      0.23 o 
   6   4   1        2.83        2.66      0.17 o 
   7   4   1       22.52       24.31      0.60 o 
  -7   5   1        0.01        0.12      0.09 o 
  -6   5   1        1.26        1.03      0.10 o 
  -5   5   1       49.71       42.15      0.96 o 
  -4   5   1        4.20        3.41      0.18 o 
  -3   5   1        7.93        6.83      0.45 o 
  -2   5   1       18.84       16.02      0.60 o 
  -1   5   1       17.83       18.97      0.56 o 
   0   5   1       12.99       12.57      0.44 o 
   1   5   1        4.83        4.46      0.28 o 
   2   5   1        2.89        2.43      0.12 o 
   3   5   1        9.27        9.68      0.26 o 
   4   5   1        1.59        1.65      0.10 o 
   5   5   1        7.86        6.88      0.24 o 
   6   5   1       15.21       14.69      0.39 o 
  -6   6   1        9.29        8.36      0.20 o 
  -5   6   1        4.50        4.80      0.17 o 
  -4   6   1       12.78       13.02      0.29 o 
  -3   6   1        0.27        0.32      0.07 o 
  -2   6   1        0.45        0.53      0.09 o 
  -1   6   1        1.70        1.57      0.08 o 
   0   6   1        7.37        6.28      0.15 o 
   1   6   1        3.13        2.86      0.11 o 
   2   6   1        9.22        7.94      0.19 o 
   3   6   1        0.00        0.13      0.09 o 
   4   6   1       23.01       21.25      0.38 o 
   5   6   1       10.89       10.90      0.34 o 
  -5   7   1        7.52        6.75      0.19 o 
  -4   7   1        5.64        6.07      0.29 o 
  -3   7   1        4.47        4.89      0.22 o 
  -2   7   1        0.25        0.30      0.09 o 
  -1   7   1        0.54        0.56      0.08 o 
   0   7   1        0.56        0.60      0.08 o 
   1   7   1        9.19        8.04      0.20 o 
   2   7   1        5.57        5.52      0.17 o 
   3   7   1        0.01       -0.08      0.07 o 
   4   7   1        0.27        0.30      0.08 o 
  -2   8   1        0.04       -0.08      0.07 o 
  -1   8   1        0.04        0.01      0.06 o 
   0   8   1        6.31        6.67      0.16 o 
   1   8   1        1.06        1.01      0.09 o 
  -3  -8   2        7.19        8.18      0.20 o 
  -2  -8   2        2.74        2.49      0.14 o 
  -1  -8   2        0.31        0.26      0.07 o 
   0  -8   2        8.90        9.13      0.19 o 
   1  -8   2       23.05       20.98      0.35 o 
   2  -8   2       14.38       13.60      0.32 o 
   3  -8   2        0.64        0.69      0.10 o 
   4  -8   2        0.34        0.21      0.10 o 
  -5  -7   2        0.41        0.48      0.07 o 
  -4  -7   2        6.08        6.01      0.16 o 
  -3  -7   2        4.18        3.06      0.15 o 
  -2  -7   2        0.10        0.14      0.08 o 
  -1  -7   2        1.26        1.14      0.12 o 
   0  -7   2       16.01       16.13      0.24 o 
   1  -7   2        0.09        0.34      0.29 o 
   2  -7   2        0.37        0.40      0.17 o 
   3  -7   2        2.08        1.98      0.14 o 
   4  -7   2        0.20        0.18      0.10 o 
   5  -7   2        1.27        1.36      0.11 o 
   6  -7   2        1.97        1.59      0.09 o 
  -6  -6   2        0.79        0.88      0.09 o 
  -5  -6   2        4.11        4.17      0.17 o 
  -4  -6   2        0.43        0.12      0.08 o 
  -3  -6   2       46.84       46.85      0.56 o 
  -2  -6   2      254.60      255.04      2.37 o 
  -1  -6   2      177.01      168.27      1.38 o 
   0  -6   2       49.94       44.94      0.64 o 
   1  -6   2        0.43        0.27      0.07 o 
   2  -6   2        4.62        4.59      0.21 o 
   3  -6   2        0.16        0.29      0.11 o 
   4  -6   2        0.75        0.75      0.09 o 
   5  -6   2        1.25        1.31      0.14 o 
   6  -6   2        4.57        4.24      0.14 o 
   7  -6   2        4.19        4.12      0.21 o 
  -7  -5   2        6.26        7.22      0.19 o 
  -6  -5   2        9.00        9.09      0.24 o 
  -5  -5   2        0.06        0.34      0.09 o 
  -4  -5   2        1.46        1.37      0.10 o 
  -3  -5   2       51.20       43.98      0.52 o 
  -2  -5   2       31.66       29.85      0.92 o 
  -1  -5   2       35.67       43.16      1.64 o 
   0  -5   2       23.43       19.02      0.55 o 
   1  -5   2       21.21       21.37      0.60 o 
   2  -5   2        0.09        0.14      0.20 o 
   3  -5   2       21.14       20.79      0.86 o 
   4  -5   2       38.39       34.98      0.63 o 
   5  -5   2       60.84       58.17      1.87 o 
   6  -5   2       35.89       38.94      0.74 o 
   7  -5   2        1.21        0.73      0.10 o 
  -7  -4   2        0.91        1.61      0.10 o 
  -6  -4   2        7.76        8.57      0.16 o 
  -5  -4   2        0.05        0.30      0.07 o 
  -4  -4   2        0.84        0.77      0.06 o 
  -3  -4   2       60.98       57.67      1.64 o 
  -2  -4   2     1262.26     1383.37     23.37 o 
  -1  -4   2     1150.74     1188.59     20.11 o 
   0  -4   2      310.50      308.58      6.62 o 
   1  -4   2      163.78      166.73      2.97 o 
   2  -4   2       25.78       24.44      0.55 o 
   3  -4   2       11.88       12.03      0.49 o 
   4  -4   2        2.78        3.34      0.27 o 
   5  -4   2        3.15        3.04      0.24 o 
   6  -4   2        0.71        0.69      0.13 o 
   7  -4   2        1.30        1.29      0.18 o 
   8  -4   2       30.52       38.60      0.93 o 
  -8  -3   2        5.85        6.79      0.14 o 
  -7  -3   2        4.70        4.75      0.18 o 
  -6  -3   2       21.59       22.94      0.30 o 
  -4  -3   2        1.25        0.92      0.26 o 
  -3  -3   2        2.54        3.15      0.25 o 
  -2  -3   2        1.00        3.27      0.23 o 
  -1  -3   2      169.16      178.79      3.15 o 
   0  -3   2       18.52       20.54      0.41 o 
   1  -3   2       12.94       15.75      0.31 o 
   2  -3   2       57.32       56.67      0.86 o 
   3  -3   2        7.82        8.62      0.24 o 
   4  -3   2       69.78       70.73      1.87 o 
   5  -3   2       34.68       33.83      1.02 o 
   6  -3   2      103.12      102.11      1.91 o 
   7  -3   2        0.65        0.69      0.15 o 
   8  -3   2        0.99        1.07      0.13 o 
  -8  -2   2        0.95        1.15      0.07 o 
  -7  -2   2       12.13       11.06      0.18 o 
  -6  -2   2        0.59        0.52      0.04 o 
  -5  -2   2      116.01      102.14      2.96 o 
  -4  -2   2      503.18      550.75     13.36 o 
  -3  -2   2       73.71       71.03      1.67 o 
  -2  -2   2      138.46      167.56      4.19 o 
  -1  -2   2      587.52      570.90      9.60 o 
   0  -2   2      421.83      409.29      9.67 o 
   1  -2   2        2.01        2.15      0.14 o 
   2  -2   2       65.58       60.35      1.12 o 
   3  -2   2      142.17      146.65      2.58 o 
   4  -2   2       86.08       83.06      2.19 o 
   5  -2   2      154.86      148.05      2.35 o 
   6  -2   2      612.86      622.29      5.86 o 
   7  -2   2       84.76       86.34      1.22 o 
   8  -2   2        0.38        0.24      0.08 o 
  -8  -1   2       13.74       14.01      0.21 o 
  -7  -1   2        2.47        2.23      0.07 o 
  -6  -1   2        0.87        1.02      0.27 o 
  -5  -1   2        0.01       -0.07      0.17 o 
  -4  -1   2       90.28       97.51      2.70 o 
  -3  -1   2      521.60      498.67     11.94 o 
  -2  -1   2       99.52       91.45      2.36 o 
  -1  -1   2      194.61      165.66      4.01 o 
   2  -1   2     1164.60     1150.60     26.92 o 
   3  -1   2      222.34      235.52      5.68 o 
   5  -1   2        0.04        0.14      0.12 o 
   6  -1   2        2.91        2.61      0.15 o 
   7  -1   2       49.32       50.91      0.67 o 
   8  -1   2       15.76       15.35      0.40 o 
  -8   0   2        2.52        2.24      0.11 o 
  -7   0   2       10.55        9.08      0.28 o 
  -6   0   2        4.64        3.84      0.47 o 
  -5   0   2       74.33       65.99      2.04 o 
  -4   0   2      519.17      601.93     14.50 o 
  -3   0   2        0.17        0.30      0.13 o 
  -2   0   2       25.07       29.28      0.89 o 
  -1   0   2     2724.13     2679.76     62.64 o 
   0   0   2      187.17      184.10      4.37 o 
   1   0   2      117.24      129.55      2.19 o 
   2   0   2       79.98       77.41      1.32 o 
   3   0   2        0.73        1.03      0.08 o 
   4   0   2        0.00        0.15      0.10 o 
   5   0   2      140.84      146.53      3.01 o 
   6   0   2      629.82      622.18      6.36 o 
   7   0   2      166.88      176.52      1.58 o 
   8   0   2        0.14        0.04      0.05 o 
  -8   1   2        5.00        3.91      0.17 o 
  -7   1   2       24.32       20.70      0.70 o 
  -6   1   2       22.43       19.35      0.41 o 
  -5   1   2        1.74        1.34      0.29 o 
  -4   1   2       79.52       88.92      2.51 o 
  -3   1   2        2.98        2.22      0.25 o 
  -2   1   2      581.69      619.28     10.49 o 
  -1   1   2      351.02      333.34      4.43 o 
   0   1   2        2.46        4.50      0.22 o 
   1   1   2        4.30        4.56      0.17 o 
   2   1   2      300.68      299.29      4.28 o 
   3   1   2       19.45       21.53      0.59 o 
   4   1   2        3.01        2.58      0.20 o 
   6   1   2       14.77       13.51      0.17 o 
   7   1   2        0.24        0.59      0.13 o 
   8   1   2        3.36        3.45      0.12 o 
  -8   2   2        1.83        2.09      0.10 o 
  -7   2   2       10.36        7.27      0.26 o 
  -6   2   2       21.47       15.13      0.26 o 
  -5   2   2       45.76       50.65      1.80 o 
  -4   2   2       13.84       12.97      0.51 o 
  -2   2   2      524.38      545.58      9.26 o 
  -1   2   2      140.12      143.89      2.56 o 
   0   2   2      102.62       99.36      1.37 o 
   1   2   2      149.78      157.12      2.16 o 
   2   2   2        1.38        2.38      0.10 o 
   3   2   2      499.83      544.77      9.34 o 
   4   2   2      160.46      171.92      4.48 o 
   5   2   2        4.20        2.95      0.10 o 
   6   2   2       16.00       15.93      0.19 o 
   7   2   2       26.90       29.76      0.35 o 
   8   2   2        4.16        4.53      0.26 o 
  -8   3   2        0.19        0.25      0.08 o 
  -7   3   2        0.57        0.19      0.08 o 
  -6   3   2       30.36       21.90      0.34 o 
  -5   3   2       49.51       42.12      0.62 o 
  -4   3   2        0.46        0.68      0.14 o 
  -3   3   2        5.34        5.01      0.27 o 
  -2   3   2       52.74       55.38      1.09 o 
  -1   3   2       29.81       27.58      0.60 o 
   0   3   2       33.54       35.36      0.74 o 
   1   3   2        3.27        2.76      0.16 o 
   2   3   2       13.21       15.72      0.82 o 
   3   3   2       53.43       53.06      1.09 o 
   4   3   2       18.59       18.71      0.82 o 
   5   3   2       35.60       36.11      0.49 o 
   6   3   2       15.16       13.13      0.18 o 
   7   3   2        0.50        0.28      0.13 o 
  -7   4   2       16.90       14.51      0.23 o 
  -6   4   2       13.18       12.72      0.33 o 
  -5   4   2        0.67        0.50      0.09 o 
  -4   4   2        0.69        0.98      0.09 o 
  -3   4   2        5.83        4.42      0.35 o 
  -2   4   2       28.01       27.75      0.74 o 
  -1   4   2       96.46       95.75      1.84 o 
   0   4   2        9.46        8.73      0.40 o 
   1   4   2        1.87        1.52      0.13 o 
   2   4   2       12.66       12.55      0.43 o 
   3   4   2       42.83       40.40      0.51 o 
   4   4   2       96.01       90.65      2.26 o 
   5   4   2        0.13        0.56      0.19 o 
   6   4   2        0.00        0.06      0.14 o 
   7   4   2        0.04        0.04      0.11 o 
  -7   5   2        1.00        1.09      0.07 o 
  -6   5   2        2.86        1.85      0.14 o 
  -5   5   2        8.61        8.24      0.22 o 
  -4   5   2        0.10        0.25      0.13 o 
  -3   5   2       13.09       12.62      0.22 o 
  -2   5   2        0.37        0.30      0.07 o 
  -1   5   2        4.93        4.32      0.15 o 
   0   5   2       22.40       19.32      0.25 o 
   1   5   2       34.19       31.91      0.33 o 
   2   5   2       23.53       21.48      0.33 o 
   3   5   2        5.28        5.07      0.21 o 
   4   5   2        0.00        0.05      0.11 o 
  -6   6   2        1.93        2.12      0.11 o 
  -5   6   2        1.02        1.16      0.09 o 
  -4   6   2        2.44        2.57      0.14 o 
  -3   6   2        1.68        1.48      0.11 o 
  -2   6   2       11.41       11.30      0.20 o 
  -1   6   2       25.91       25.03      0.35 o 
   0   6   2        9.14       10.53      0.20 o 
   1   6   2        7.10        6.71      0.16 o 
   2   6   2       18.49       19.34      0.31 o 
   3   6   2        0.63        0.50      0.09 o 
   4   6   2       10.41       10.03      0.28 o 
  -4   7   2        0.50        0.34      0.08 o 
  -3   7   2        3.22        3.15      0.17 o 
  -2   7   2        3.34        3.47      0.14 o 
  -1   7   2        0.01        0.09      0.07 o 
   0   7   2        1.18        0.81      0.09 o 
   1   7   2       11.02       12.41      0.26 o 
   2   7   2       26.39       27.74      0.37 o 
   3   7   2        0.19        0.22      0.07 o 
  -3  -8   3       58.46       56.52      0.75 o 
  -2  -8   3       39.31       36.13      0.53 o 
  -1  -8   3       15.73       14.00      0.26 o 
   0  -8   3        1.87        1.81      0.11 o 
   1  -8   3        0.03        0.18      0.21 o 
   2  -8   3        0.80        0.67      0.10 o 
   3  -8   3        4.77        5.49      0.23 o 
   4  -8   3        1.16        1.27      0.11 o 
  -5  -7   3        0.83        1.14      0.09 o 
  -4  -7   3        0.96        0.60      0.08 o 
  -3  -7   3        7.36        6.97      0.19 o 
  -2  -7   3        0.34        0.43      0.08 o 
  -1  -7   3        9.18        7.84      0.18 o 
   0  -7   3        2.77        2.91      0.12 o 
   1  -7   3        0.50        0.68      0.12 o 
   2  -7   3        0.01        0.03      0.10 o 
   3  -7   3       11.67       14.02      0.34 o 
   4  -7   3       32.71       34.73      0.76 o 
   5  -7   3        2.60        3.45      0.23 o 
   6  -7   3        5.65        5.38      0.16 o 
  -6  -6   3        6.21        7.87      0.28 o 
  -5  -6   3        1.27        0.90      0.09 o 
  -4  -6   3        1.36        1.33      0.09 o 
  -3  -6   3      136.74      132.97      1.32 o 
  -2  -6   3      131.19      125.13      1.24 o 
  -1  -6   3       74.07       66.33      0.69 o 
   0  -6   3        0.20        0.03      0.13 o 
   1  -6   3       15.06       14.38      0.31 o 
   2  -6   3        0.70        0.57      0.12 o 
   3  -6   3        8.02        7.58      0.25 o 
   4  -6   3        0.02        0.11      0.13 o 
   5  -6   3        5.43        5.49      0.21 o 
   6  -6   3        3.44        3.38      0.14 o 
   7  -6   3        4.76        6.38      0.17 o 
  -7  -5   3        7.00        7.61      0.20 o 
  -6  -5   3        3.22        3.17      0.15 o 
  -5  -5   3        0.34        0.45      0.10 o 
  -4  -5   3        1.92        1.58      0.10 o 
  -3  -5   3        0.69        0.62      0.08 o 
  -2  -5   3        4.72        8.64      0.38 o 
  -1  -5   3        0.80        0.16      0.09 o 
   0  -5   3        1.50        1.25      0.14 o 
   1  -5   3        7.03        8.14      0.29 o 
   2  -5   3        1.97        2.35      0.27 o 
   3  -5   3        6.27        5.59      0.39 o 
   4  -5   3        8.64        9.37      1.30 o 
   5  -5   3       20.99       26.14      0.83 o 
   6  -5   3        0.33        0.61      0.15 o 
   7  -5   3        0.03        0.21      0.10 o 
  -7  -4   3        3.99        4.47      0.15 o 
  -6  -4   3       24.03       24.91      0.30 o 
  -5  -4   3      108.11      105.26      1.14 o 
  -4  -4   3       21.99       19.60      0.23 o 
  -3  -4   3       42.67       45.21      1.45 o 
  -2  -4   3      102.03      103.85      2.80 o 
  -1  -4   3        0.78        0.27      0.08 o 
   0  -4   3       10.58       15.40      0.41 o 
   1  -4   3        6.98        6.63      0.20 o 
   2  -4   3      130.74      134.29      2.32 o 
   3  -4   3       41.04       39.07      0.78 o 
   4  -4   3       52.90       50.64      1.59 o 
   5  -4   3      564.37      533.88      9.14 o 
   6  -4   3      340.43      352.78      6.74 o 
   8  -4   3        0.45        0.86      0.09 o 
  -8  -3   3        9.67       10.49      0.15 o 
  -7  -3   3        0.92        0.85      0.05 o 
  -6  -3   3        0.78        0.59      0.04 o 
  -5  -3   3        3.00        3.77      0.26 o 
  -4  -3   3       77.79       76.35      2.33 o 
  -3  -3   3       98.62       98.40      1.93 o 
  -2  -3   3       13.86       16.00      0.59 o 
  -1  -3   3      107.76      109.95      1.64 o 
   0  -3   3       20.02       16.48      0.28 o 
   1  -3   3      371.94      376.28      5.15 o 
   2  -3   3        5.37        5.34      0.37 o 
   3  -3   3      133.99      134.72      3.17 o 
   5  -3   3        0.45        0.72      0.15 o 
   6  -3   3      106.16      107.54      1.11 o 
   7  -3   3        1.26        1.47      0.26 o 
   8  -3   3       29.95       31.35      0.74 o 
  -8  -2   3        0.52        0.54      0.04 o 
  -7  -2   3       18.50       17.77      0.24 o 
  -6  -2   3        4.48        3.91      0.13 o 
  -5  -2   3      106.42      117.49      3.37 o 
  -4  -2   3        1.63        1.21      0.25 o 
  -3  -2   3       59.40       62.21      1.83 o 
  -2  -2   3      236.92      237.91      4.11 o 
  -1  -2   3       27.39       22.76      0.46 o 
   0  -2   3       26.10       30.95      0.91 o 
   1  -2   3       22.39       23.47      0.71 o 
   4  -2   3      103.36       95.43      1.98 o 
   5  -2   3      407.47      430.17      6.51 o 
   6  -2   3      426.18      440.11      4.56 o 
   8  -2   3        0.27        0.49      0.04 o 
  -8  -1   3       13.61       14.12      0.23 o 
  -7  -1   3       28.55       27.80      0.37 o 
  -6  -1   3        1.08        1.07      0.13 o 
  -5  -1   3        4.47        4.37      0.49 o 
  -4  -1   3        0.34        0.41      0.17 o 
  -3  -1   3       88.65       85.85      2.35 o 
  -2  -1   3       13.42       12.70      0.50 o 
  -1  -1   3        6.45        3.35      0.19 o 
   0  -1   3      228.96      203.83      3.26 o 
   1  -1   3      207.35      183.56      3.95 o 
   2  -1   3       11.31       11.90      0.31 o 
   3  -1   3       23.99       28.64      0.83 o 
   4  -1   3       72.63       77.32      1.92 o 
   5  -1   3       67.60       75.75      1.63 o 
   6  -1   3       27.58       29.00      0.36 o 
   7  -1   3       74.80       81.68      1.02 o 
   8  -1   3        8.45        9.08      0.17 o 
  -8   0   3        2.60        1.79      0.11 o 
  -7   0   3       30.36       25.99      0.78 o 
  -6   0   3       22.07       20.47      0.50 o 
  -5   0   3        2.94        2.59      0.37 o 
  -4   0   3       96.03       92.16      2.60 o 
  -3   0   3      324.95      339.07      8.27 o 
  -2   0   3        0.74        1.34      0.17 o 
  -1   0   3       51.79       48.67      0.83 o 
   0   0   3       99.12      103.90      1.74 o 
   1   0   3        0.76        1.10      0.13 o 
   2   0   3      750.27      782.53     16.89 o 
   3   0   3     1334.96     1508.50     32.37 o 
   4   0   3        0.06        0.76      0.09 o 
   5   0   3       40.51       43.35      1.25 o 
   6   0   3       33.61       32.73      0.36 o 
   7   0   3        5.48        5.60      0.19 o 
   8   0   3        2.43        2.25      0.08 o 
  -8   1   3        0.00        0.10      0.08 o 
  -7   1   3       29.53       22.91      0.41 o 
  -6   1   3       21.99       17.68      0.38 o 
  -5   1   3       16.24       15.71      0.49 o 
  -4   1   3       10.68        9.15      0.55 o 
  -3   1   3        1.52        2.23      0.16 o 
  -2   1   3      130.89      146.90      2.79 o 
  -1   1   3      345.28      388.77      6.55 o 
   0   1   3      101.13      100.16      1.65 o 
   1   1   3        2.05        2.50      0.11 o 
   2   1   3      123.02      121.89      2.00 o 
   3   1   3      273.19      291.18      6.47 o 
   4   1   3       15.76       21.22      0.54 o 
   5   1   3       16.82       15.00      0.20 o 
   6   1   3       21.41       21.21      0.29 o 
   7   1   3       60.98       61.20      0.74 o 
   8   1   3        0.22        0.10      0.03 o 
  -8   2   3        3.88        3.09      0.16 o 
  -7   2   3       16.24       15.42      0.31 o 
  -6   2   3        0.14        0.16      0.08 o 
  -5   2   3       20.82       20.00      0.55 o 
  -4   2   3       25.16       27.41      0.75 o 
  -3   2   3       31.29       33.99      0.73 o 
  -2   2   3      212.14      220.17      3.86 o 
  -1   2   3        1.00        1.63      0.12 o 
   0   2   3        0.07        0.73      0.19 o 
   1   2   3        5.24        4.29      0.13 o 
   2   2   3        8.34        7.90      0.23 o 
   3   2   3      225.71      238.21      5.29 o 
   4   2   3       43.87       48.66      1.14 o 
   5   2   3        5.03        4.51      0.21 o 
   6   2   3        0.16        0.28      0.12 o 
   7   2   3        0.73        1.22      0.06 o 
  -8   3   3        3.07        3.67      0.15 o 
  -7   3   3        4.82        3.39      0.13 o 
  -6   3   3        0.16        0.15      0.07 o 
  -5   3   3        0.16        0.15      0.08 o 
  -4   3   3        6.76        5.53      0.19 o 
  -3   3   3        0.24        0.24      0.12 o 
  -2   3   3       72.31       74.92      1.43 o 
  -1   3   3       65.95       72.89      1.46 o 
   0   3   3       48.77       49.60      1.26 o 
   1   3   3      193.00      187.06      3.81 o 
   2   3   3       14.07       13.99      0.37 o 
  -7   4   3        4.87        4.90      0.15 o 
  -6   4   3        1.81        1.83      0.10 o 
  -5   4   3        0.92        0.90      0.09 o 
  -4   4   3        6.28        4.44      0.16 o 
  -3   4   3       36.31       30.45      0.32 o 
  -2   4   3       21.01       18.38      0.50 o 
  -1   4   3       24.43       25.62      0.96 o 
   0   4   3       77.93       87.55      1.77 o 
   1   4   3       43.37       45.38      1.01 o 
   2   4   3       32.06       27.14      0.52 o 
   3   4   3        5.34        6.04      0.31 o 
  -6   5   3       18.60       18.65      0.28 o 
  -5   5   3        1.68        1.74      0.11 o 
  -4   5   3       22.36       24.50      0.43 o 
  -3   5   3       28.88       29.75      0.31 o 
  -2   5   3        0.69        0.67      0.07 o 
  -1   5   3        9.62        9.29      0.18 o 
   0   5   3        4.39        5.32      0.16 o 
   1   5   3      111.67      110.35      1.00 o 
   2   5   3       31.50       29.87      0.43 o 
   3   5   3        7.29        6.73      0.23 o 
  -5   6   3        0.08        0.12      0.06 o 
  -4   6   3        4.50        4.17      0.20 o 
  -3   6   3        0.60        0.90      0.37 o 
  -2   6   3        8.66        7.63      0.16 o 
  -1   6   3        5.42        5.66      0.21 o 
   0   6   3        1.03        0.84      0.09 o 
   1   6   3        0.29        0.35      0.07 o 
   2   6   3       10.48       10.42      0.21 o 
   3   6   3        3.28        3.64      0.14 o 
  -3   7   3       21.09       23.34      0.40 o 
  -2   7   3       55.22       59.32      0.73 o 
  -1   7   3       58.75       62.23      0.64 o 
   0   7   3        0.03        0.11      0.07 o 
   1   7   3        0.19        0.29      0.08 o 
   2   7   3        1.76        1.90      0.11 o 
   0  -9   4        0.11        0.23      0.08 o 
   1  -9   4        0.03        0.00      0.07 o 
  -3  -8   4       24.63       22.47      0.36 o 
  -2  -8   4        8.29        5.38      0.18 o 
  -1  -8   4        1.63        1.33      0.12 o 
   0  -8   4        0.03        0.03      0.08 o 
   1  -8   4        4.88        5.69      0.25 o 
   2  -8   4        0.85        0.69      0.10 o 
   3  -8   4        6.13        6.14      0.22 o 
   4  -8   4        8.44        9.28      0.23 o 
  -5  -7   4        0.00        0.00      0.07 o 
  -4  -7   4        2.49        3.16      0.13 o 
  -3  -7   4        1.22        1.52      0.10 o 
  -2  -7   4        0.58        0.88      0.10 o 
  -1  -7   4       11.33       14.25      0.29 o 
   0  -7   4        4.62        4.85      0.22 o 
   1  -7   4        0.05        0.14      0.13 o 
   2  -7   4        1.54        1.37      0.18 o 
   3  -7   4        1.24        1.01      0.16 o 
   4  -7   4        6.52        7.62      0.25 o 
   5  -7   4        3.35        3.25      0.14 o 
  -6  -6   4       23.82       22.70      0.34 o 
  -5  -6   4        8.01        7.73      0.22 o 
  -4  -6   4        4.44        3.56      0.22 o 
  -3  -6   4        0.14       -0.07      0.08 o 
  -2  -6   4        7.56        7.66      0.20 o 
  -1  -6   4        0.13        0.07      0.08 o 
   0  -6   4        4.19        4.26      0.17 o 
   1  -6   4       25.35       25.78      0.50 o 
   2  -6   4       22.38       19.52      0.52 o 
   3  -6   4       16.25       16.81      0.49 o 
   4  -6   4      230.89      240.36      5.22 o 
   5  -6   4      262.35      280.80      3.82 o 
   6  -6   4       16.09       16.58      0.40 o 
  -7  -5   4        0.14        0.22      0.07 o 
  -6  -5   4        2.32        2.50      0.14 o 
  -5  -5   4        1.96        1.64      0.12 o 
  -4  -5   4       18.34       18.23      0.29 o 
  -3  -5   4       18.55       18.70      0.31 o 
  -2  -5   4       23.96       25.30      0.79 o 
  -1  -5   4       20.69       21.51      0.75 o 
   0  -5   4       92.40      100.16      2.72 o 
   1  -5   4        4.60        4.24      0.23 o 
   2  -5   4       20.25       19.64      0.64 o 
   3  -5   4       22.01       19.38      0.54 o 
   4  -5   4       11.68       11.76      0.44 o 
   5  -5   4       94.02       94.65      2.01 o 
   6  -5   4        1.23        1.16      0.14 o 
   7  -5   4       10.12       11.07      0.44 o 
  -7  -4   4        3.81        3.84      0.22 o 
  -6  -4   4       15.40       14.90      0.22 o 
  -5  -4   4        1.04        0.93      0.05 o 
  -4  -4   4        1.85        1.93      0.06 o 
  -3  -4   4        1.23        0.83      0.15 o 
  -2  -4   4        0.06        0.12      0.09 o 
  -1  -4   4       53.35       53.83      1.39 o 
   0  -4   4        0.03        0.11      0.13 o 
   1  -4   4        4.68        4.98      0.34 o 
   2  -4   4       55.34       66.77      1.65 o 
   3  -4   4      103.99      110.84      2.94 o 
   4  -4   4      125.29      125.86      3.04 o 
   5  -4   4      203.76      213.51      4.22 o 
   6  -4   4       19.37       18.80      0.49 o 
   7  -4   4        0.16        0.02      0.12 o 
   8  -4   4        1.01        1.10      0.10 o 
  -8  -3   4       17.25       18.05      0.23 o 
  -7  -3   4        2.57        2.74      0.07 o 
  -6  -3   4        6.79        7.52      0.13 o 
  -5  -3   4        0.29        0.19      0.03 o 
  -4  -3   4       10.78        9.83      0.61 o 
  -3  -3   4       14.68       14.21      0.70 o 
  -2  -3   4       72.25       73.99      1.47 o 
  -1  -3   4       34.14       32.52      0.56 o 
   0  -3   4      109.07      110.62      2.89 o 
   1  -3   4       46.62       45.63      1.15 o 
   2  -3   4       68.04       77.39      2.13 o 
   3  -3   4      196.46      215.45      5.07 o 
   4  -3   4       17.52       19.78      0.51 o 
   5  -3   4       78.16       79.42      0.98 o 
   6  -3   4       83.93       83.35      0.89 o 
   7  -3   4        0.00        0.00      0.03 o 
   8  -3   4        4.71        4.84      0.22 o 
  -8  -2   4        3.33        3.64      0.24 o 
  -7  -2   4       15.10       15.42      0.24 o 
  -6  -2   4        0.02        0.11      0.03 o 
  -5  -2   4       12.76       13.00      0.43 o 
  -4  -2   4        5.16        4.64      0.47 o 
  -3  -2   4        0.21        0.12      0.13 o 
  -2  -2   4      129.00      119.94      3.09 o 
  -1  -2   4      159.96      153.88      2.08 o 
   0  -2   4        7.24        7.58      0.19 o 
   1  -2   4      544.67      543.82     12.80 o 
   2  -2   4     1117.83     1282.08     29.74 o 
   4  -2   4       99.33       99.39      1.71 o 
   5  -2   4        0.26        0.50      0.06 o 
   6  -2   4        1.74        1.72      0.07 o 
   7  -2   4        9.52       10.18      0.19 o 
   8  -2   4        1.87        2.57      0.07 o 
  -8  -1   4       10.52        9.24      0.16 o 
  -7  -1   4       19.80       17.91      0.27 o 
  -6  -1   4        0.00       -0.05      0.10 o 
  -5  -1   4        0.13        1.87      0.36 o 
  -4  -1   4        1.51        1.62      0.29 o 
  -3  -1   4      283.07      271.77      6.76 o 
  -2  -1   4      357.25      360.57      8.72 o 
  -1  -1   4      514.57      506.09      7.06 o 
   0  -1   4        7.41        7.35      0.17 o 
   1  -1   4        0.45        1.50      0.09 o 
   2  -1   4      461.37      523.02     11.20 o 
   3  -1   4       80.05       99.72      2.21 o 
   4  -1   4       14.75       14.39      0.41 o 
   5  -1   4       83.07       78.61      0.83 o 
   6  -1   4       41.17       39.61      0.43 o 
   7  -1   4        2.21        1.86      0.09 o 
   8  -1   4        1.72        2.32      0.07 o 
  -8   0   4        0.29        0.18      0.03 o 
  -7   0   4        2.47        2.96      0.17 o 
  -6   0   4       15.35       16.61      0.45 o 
  -5   0   4        3.52        3.18      0.43 o 
  -4   0   4        4.21        4.74      0.46 o 
  -3   0   4      196.55      183.71      4.69 o 
  -2   0   4       10.59       10.92      0.25 o 
  -1   0   4       40.65       41.18      0.79 o 
   0   0   4        7.24        8.53      0.22 o 
   1   0   4      144.25      146.93      2.39 o 
   2   0   4       25.36       26.29      0.69 o 
   3   0   4      184.75      210.37      4.78 o 
   4   0   4        2.26        3.62      0.18 o 
   5   0   4        1.38        1.37      0.09 o 
   6   0   4        9.35       10.47      0.17 o 
   7   0   4        0.07        0.22      0.19 o 
   8   0   4        2.19        2.00      0.07 o 
  -8   1   4        1.69        1.45      0.13 o 
  -7   1   4        0.72        0.71      0.10 o 
  -6   1   4        4.72        4.51      0.17 o 
  -5   1   4        0.07        0.22      0.07 o 
  -4   1   4       47.15       50.72      1.13 o 
  -3   1   4      189.89      198.52      4.19 o 
  -2   1   4       15.68       19.38      0.44 o 
  -1   1   4       87.85       98.92      2.07 o 
   0   1   4      282.15      317.75      5.09 o 
   1   1   4      428.41      428.06      6.89 o 
   2   1   4        7.07        6.95      0.27 o 
   3   1   4        4.85        3.61      0.41 o 
   4   1   4       85.92       80.02      1.96 o 
   5   1   4       25.91       24.60      0.27 o 
   6   1   4        1.75        2.25      0.08 o 
   7   1   4        0.25        0.25      0.08 o 
   8   1   4        1.24        1.88      0.10 o 
  -8   2   4       12.65       13.25      0.26 o 
  -7   2   4        1.38        1.18      0.10 o 
  -6   2   4        0.00        0.19      0.09 o 
  -4   2   4       64.91       60.36      1.57 o 
  -3   2   4       12.18       15.83      1.23 o 
  -2   2   4       17.58       17.71      0.50 o 
  -1   2   4      319.98      361.86      4.95 o 
   0   2   4      179.89      217.07      4.31 o 
   1   2   4       69.26       66.56      2.21 o 
   2   2   4        5.97        5.94      0.29 o 
   3   2   4        9.17        8.53      0.41 o 
   5   2   4        0.03       -0.02      0.04 o 
   6   2   4        0.15        0.16      0.06 o 
   7   2   4        0.00        0.08      0.03 o 
  -7   3   4        8.17        7.14      0.19 o 
  -6   3   4       14.89       15.81      0.27 o 
  -5   3   4       10.85       10.15      0.24 o 
  -4   3   4      165.70      161.55      1.61 o 
  -3   3   4        0.11       -0.01      0.11 o 
  -2   3   4       37.39       38.69      0.92 o 
  -1   3   4        6.22        8.31      0.45 o 
   0   3   4      170.70      207.65      5.29 o 
   1   3   4      199.39      188.30      3.27 o 
   2   3   4        0.72        1.05      0.21 o 
  -7   4   4        0.02        0.05      0.05 o 
  -6   4   4        1.49        1.45      0.09 o 
  -5   4   4        2.84        2.40      0.14 o 
  -4   4   4        1.46        0.80      0.10 o 
  -3   4   4       46.48       43.67      0.45 o 
  -2   4   4        9.43        8.41      0.28 o 
  -1   4   4        3.20        3.28      0.11 o 
   0   4   4        0.02        0.13      0.06 o 
   1   4   4        0.14        0.31      0.07 o 
   2   4   4        9.80       11.04      0.24 o 
   3   4   4        2.18        1.89      0.29 o 
  -6   5   4        1.11        1.17      0.08 o 
  -5   5   4        3.73        3.97      0.19 o 
  -4   5   4       35.24       38.05      0.49 o 
  -3   5   4      116.73      123.79      1.07 o 
  -2   5   4      287.60      299.38      2.34 o 
  -1   5   4       19.72       20.44      0.33 o 
   0   5   4        2.22        1.89      0.11 o 
   1   5   4        0.30        0.40      0.08 o 
   2   5   4        0.27        0.31      0.08 o 
   3   5   4        2.20        2.82      0.18 o 
  -4   6   4        6.24        6.92      0.20 o 
  -3   6   4       28.84       30.92      0.40 o 
  -2   6   4        0.07        0.19      0.06 o 
  -1   6   4        4.60        5.54      0.17 o 
   0   6   4        2.71        2.58      0.14 o 
   1   6   4        0.33        0.24      0.08 o 
   2   6   4        4.11        4.92      0.20 o 
   3   6   4        0.92        0.91      0.12 o 
  -1   7   4        7.66        8.10      0.17 o 
   0   7   4        0.66        0.95      0.08 o 
  -3  -8   5        0.01       -0.19      0.09 o 
  -2  -8   5        1.11        1.46      0.15 o 
  -1  -8   5        0.55        0.22      0.11 o 
   0  -8   5        0.13        0.24      0.09 o 
   1  -8   5        5.45        5.24      0.40 o 
   2  -8   5        0.23        0.38      0.13 o 
   3  -8   5       69.51       78.38      1.00 o 
   4  -8   5       86.04       91.47      1.09 o 
  -5  -7   5        0.34        0.26      0.07 o 
  -4  -7   5        6.08        7.21      0.18 o 
  -3  -7   5        1.48        1.85      0.13 o 
  -2  -7   5        0.00        0.08      0.09 o 
  -1  -7   5       33.33       32.78      1.25 o 
   0  -7   5        9.86        8.22      0.37 o 
   1  -7   5        4.02        4.85      0.43 o 
   2  -7   5        0.10        0.36      0.20 o 
   3  -7   5        2.95        3.05      0.23 o 
   4  -7   5       12.26       13.36      0.42 o 
   5  -7   5        5.02        4.55      0.29 o 
  -6  -6   5        1.30        1.33      0.09 o 
  -5  -6   5        0.25        0.14      0.07 o 
  -4  -6   5        0.17        0.38      0.27 o 
  -3  -6   5        3.63        3.03      0.14 o 
  -2  -6   5        6.52        6.57      0.24 o 
  -1  -6   5        6.92        7.26      0.26 o 
   0  -6   5       19.37       19.18      1.23 o 
   1  -6   5       33.70       38.29      0.88 o 
   2  -6   5       15.91       17.17      0.58 o 
   3  -6   5       41.63       39.45      0.82 o 
   4  -6   5       45.61       48.64      0.94 o 
   5  -6   5        5.20        5.56      0.31 o 
   6  -6   5        8.53        8.32      0.53 o 
  -6  -5   5        1.36        1.39      0.09 o 
  -5  -5   5        3.62        3.40      0.18 o 
  -4  -5   5        2.43        2.48      0.12 o 
  -3  -5   5        9.29       10.30      0.22 o 
  -2  -5   5        8.75        8.45      0.51 o 
   0  -5   5        1.87        2.74      0.24 o 
   1  -5   5        1.91        2.53      0.20 o 
   2  -5   5       97.29       97.90      2.71 o 
   3  -5   5       25.53       24.33      1.16 o 
   4  -5   5       21.99       22.69      0.52 o 
   5  -5   5       24.73       24.17      0.63 o 
   6  -5   5        0.00        0.05      0.12 o 
   7  -5   5        0.95        0.87      0.13 o 
  -7  -4   5        0.40        0.51      0.08 o 
  -6  -4   5        0.28        0.18      0.04 o 
  -5  -4   5        0.09        0.01      0.03 o 
  -4  -4   5        8.98        7.70      0.19 o 
  -3  -4   5       20.32       20.51      0.94 o 
  -2  -4   5        0.13        0.05      0.16 o 
   0  -4   5      101.56       96.93      2.69 o 
   1  -4   5      387.00      398.15      9.32 o 
   2  -4   5       58.81       75.13      1.95 o 
   3  -4   5        7.05        5.64      0.33 o 
   4  -4   5        1.89        2.16      0.25 o 
   5  -4   5       20.50       20.96      0.30 o 
   6  -4   5       19.91       21.54      0.30 o 
   7  -4   5        1.37        1.54      0.08 o 
  -7  -3   5        0.99        1.24      0.19 o 
  -6  -3   5        0.29        0.35      0.03 o 
  -5  -3   5        5.65        5.20      0.22 o 
  -4  -3   5       42.25       35.53      1.36 o 
  -3  -3   5       10.36       10.62      0.60 o 
  -2  -3   5      220.31      201.01      5.07 o 
  -1  -3   5       63.09       63.41      1.81 o 
   0  -3   5       13.42       14.21      0.32 o 
   1  -3   5       33.70       38.75      1.19 o 
   2  -3   5       48.35       60.70      1.66 o 
   3  -3   5        3.92        3.36      0.15 o 
   4  -3   5       25.27       24.59      0.47 o 
   5  -3   5       14.39       12.98      0.18 o 
   6  -3   5        4.00        3.69      0.13 o 
   7  -3   5        0.18        0.05      0.03 o 
   8  -3   5        6.50        6.25      0.12 o 
  -8  -2   5        0.13        0.11      0.03 o 
  -7  -2   5        0.63        0.77      0.05 o 
  -6  -2   5        6.69        7.59      0.33 o 
  -5  -2   5       31.57       30.62      0.44 o 
  -4  -2   5       75.55       75.67      2.34 o 
  -3  -2   5        3.55        2.65      0.34 o 
  -2  -2   5        0.99        2.25      0.27 o 
  -1  -2   5      186.29      180.44      2.99 o 
   0  -2   5      144.97      150.29      2.50 o 
   1  -2   5        4.76        4.92      0.17 o 
   2  -2   5        4.04        4.43      0.22 o 
   3  -2   5       29.85       40.27      0.79 o 
   4  -2   5       39.51       39.42      0.93 o 
   5  -2   5       75.08       74.63      0.78 o 
   6  -2   5        0.31        0.26      0.06 o 
   7  -2   5        5.69        5.66      0.13 o 
   8  -2   5        2.79        3.53      0.09 o 
  -8  -1   5        0.08        0.13      0.03 o 
  -7  -1   5        0.09        0.14      0.04 o 
  -6  -1   5        0.00        0.01      0.08 o 
  -5  -1   5       78.33       71.02      0.95 o 
  -4  -1   5       20.02       17.66      0.84 o 
  -3  -1   5       25.48       22.35      0.88 o 
  -2  -1   5       21.84       26.10      0.90 o 
  -1  -1   5      440.59      477.21      6.27 o 
   0  -1   5      325.54      343.85      5.55 o 
   1  -1   5       50.09       49.54      0.95 o 
   2  -1   5        6.80        7.57      0.24 o 
   3  -1   5       55.56       64.44      1.72 o 
   4  -1   5        9.21        6.84      0.29 o 
   5  -1   5       10.25        7.72      0.12 o 
   6  -1   5        2.68        2.04      0.07 o 
   7  -1   5        0.52        0.55      0.05 o 
   8  -1   5       15.22       17.55      0.28 o 
  -8   0   5        5.80        6.42      0.21 o 
  -7   0   5        0.94        0.93      0.13 o 
  -6   0   5        0.39        0.69      0.13 o 
  -5   0   5      108.56      104.03      1.22 o 
  -4   0   5        9.50        9.35      0.32 o 
  -3   0   5       37.25       36.83      1.27 o 
  -2   0   5      170.92      196.87      3.29 o 
  -1   0   5      419.35      495.83      7.99 o 
   0   0   5      209.51      217.70      4.76 o 
   1   0   5       23.53       28.31      0.50 o 
   2   0   5        7.24        8.73      0.30 o 
   3   0   5        0.57        1.13      0.14 o 
   4   0   5       14.62       14.27      0.35 o 
   5   0   5       18.21       17.27      0.21 o 
   6   0   5        8.28        9.00      0.14 o 
   7   0   5       10.34       10.70      0.19 o 
  -8   1   5        1.87        1.60      0.13 o 
  -7   1   5        4.03        4.14      0.16 o 
  -6   1   5        1.46        1.66      0.11 o 
  -5   1   5      158.21      160.59      1.48 o 
  -4   1   5       63.49       61.78      1.27 o 
  -3   1   5       82.08       77.84      2.30 o 
  -2   1   5       11.52       11.87      0.60 o 
  -1   1   5      243.16      300.41     10.60 o 
   0   1   5      289.41      339.91      7.60 o 
   1   1   5        4.54        5.03      0.32 o 
   2   1   5       45.59       43.97      1.06 o 
   3   1   5        0.49        0.48      0.12 o 
   4   1   5        1.17        0.84      0.07 o 
   5   1   5       11.96       10.32      0.16 o 
   6   1   5        0.27        0.32      0.05 o 
   7   1   5        8.34       10.06      0.40 o 
  -7   2   5        0.43        0.21      0.08 o 
  -6   2   5       12.84       13.88      0.32 o 
  -5   2   5        4.21        3.52      0.18 o 
  -4   2   5       84.27       75.27      0.91 o 
  -3   2   5       65.68       65.91      2.07 o 
  -2   2   5        0.67        0.51      0.21 o 
  -1   2   5       13.01       12.31      0.41 o 
   0   2   5        2.10        1.81      0.13 o 
   2   2   5       14.16       11.98      0.52 o 
   3   2   5        0.77        0.65      0.08 o 
  -7   3   5        2.42        3.22      0.12 o 
  -6   3   5       15.07       16.90      0.27 o 
  -5   3   5        6.69        6.28      0.20 o 
  -4   3   5      152.45      153.19      1.54 o 
  -3   3   5      692.80      660.73      5.27 o 
  -2   3   5      142.15      115.91      0.94 o 
  -1   3   5        0.00        0.13      0.09 o 
   0   3   5       45.62       48.40      1.16 o 
   1   3   5        9.53        9.72      0.18 o 
   2   3   5        1.61        1.82      0.09 o 
   3   3   5        0.10        0.19      0.17 o 
  -6   4   5        8.48        8.81      0.17 o 
  -5   4   5        6.23        6.95      0.22 o 
  -4   4   5       57.42       57.79      0.71 o 
  -3   4   5        6.33        7.97      0.19 o 
  -2   4   5       27.71       27.80      0.31 o 
  -1   4   5       16.18       17.28      0.24 o 
   0   4   5        0.13        0.20      0.07 o 
   1   4   5        0.19        0.78      0.08 o 
   2   4   5        2.04        1.70      0.12 o 
   3   4   5        6.33        6.08      0.27 o 
  -5   5   5        5.11        5.39      0.18 o 
  -4   5   5       12.18       12.38      0.24 o 
  -3   5   5       75.28       81.21      1.02 o 
  -2   5   5        5.90        5.44      0.15 o 
  -1   5   5        0.03        0.08      0.06 o 
   0   5   5        8.99       10.98      0.22 o 
   1   5   5        4.00        3.60      0.16 o 
   2   5   5        1.87        1.44      0.12 o 
   3   5   5       16.65       16.70      0.60 o 
  -3   6   5        0.21        0.43      0.09 o 
  -2   6   5        1.73        1.86      0.09 o 
  -1   6   5        6.92        7.55      0.19 o 
   0   6   5        0.03        0.05      0.07 o 
   1   6   5        1.82        1.58      0.09 o 
   2   6   5        1.33        1.64      0.10 o 
  -3  -8   6        0.07        0.04      0.08 o 
  -2  -8   6        3.49        4.15      0.26 o 
  -1  -8   6        0.55        0.81      0.11 o 
   0  -8   6       20.62       22.67      0.51 o 
   1  -8   6        2.98        2.67      0.29 o 
   2  -8   6        4.58        4.44      0.25 o 
   3  -8   6       14.27       15.05      0.39 o 
   4  -8   6        0.39        0.12      0.08 o 
  -4  -7   6        0.50        0.53      0.09 o 
  -3  -7   6        4.44        4.02      0.17 o 
  -2  -7   6        1.92        2.44      0.36 o 
  -1  -7   6        6.46        7.29      0.41 o 
   0  -7   6        0.97        1.09      0.18 o 
   1  -7   6        6.65        5.74      0.45 o 
   2  -7   6       15.34       15.47      0.45 o 
   3  -7   6       11.26       11.08      0.39 o 
   4  -7   6        8.45        9.03      0.35 o 
   5  -7   6        0.77        1.04      0.14 o 
  -5  -6   6        1.77        1.99      0.10 o 
  -4  -6   6        0.23        0.18      0.08 o 
  -3  -6   6        3.47        3.86      0.20 o 
  -2  -6   6       10.92       10.36      0.31 o 
  -1  -6   6        1.92        1.50      0.17 o 
   0  -6   6       83.33       86.45      1.57 o 
   1  -6   6       27.71       28.44      0.56 o 
   2  -6   6        0.11        0.18      0.11 o 
   3  -6   6        0.37        0.50      0.16 o 
   4  -6   6       15.74       17.12      0.50 o 
   5  -6   6        0.37        0.28      0.14 o 
   6  -6   6        0.20        0.20      0.08 o 
  -6  -5   6        1.53        1.20      0.10 o 
  -5  -5   6        0.45        0.40      0.09 o 
  -4  -5   6        0.20        0.16      0.07 o 
  -3  -5   6       11.13       11.07      0.25 o 
  -2  -5   6       87.11       82.03      1.03 o 
  -1  -5   6        1.05        1.06      0.26 o 
   0  -5   6       11.42       11.31      0.57 o 
   1  -5   6        0.64        1.32      0.27 o 
   2  -5   6        0.54        0.35      0.13 o 
   3  -5   6       18.16       17.76      0.32 o 
   4  -5   6       15.11       12.98      0.20 o 
   5  -5   6        6.04        6.37      0.14 o 
   6  -5   6        1.74        2.02      0.07 o 
   7  -5   6        2.62        2.77      0.17 o 
  -7  -4   6        0.68        0.90      0.13 o 
  -6  -4   6       17.99       16.91      0.40 o 
  -5  -4   6        0.81        0.51      0.12 o 
  -4  -4   6       26.07       25.53      0.42 o 
  -3  -4   6        3.95        3.76      0.18 o 
  -1  -4   6      118.32      125.05      3.01 o 
   0  -4   6        0.09        0.04      0.13 o 
   1  -4   6        0.02        0.41      0.18 o 
   2  -4   6        0.05        0.14      0.08 o 
   3  -4   6       66.13       68.09      2.08 o 
   4  -4   6       25.51       26.20      0.36 o 
   5  -4   6        3.30        3.58      0.10 o 
   6  -4   6        3.63        3.78      0.10 o 
   7  -4   6        3.63        3.77      0.09 o 
  -7  -3   6        1.94        2.09      0.11 o 
  -6  -3   6       22.53       23.24      0.40 o 
  -5  -3   6        3.73        4.40      0.22 o 
  -4  -3   6        0.22        0.61      0.09 o 
  -3  -3   6       13.15        9.99      0.63 o 
  -1  -3   6      247.69      267.40      6.28 o 
   0  -3   6        2.34        3.48      0.13 o 
   1  -3   6       19.56       18.35      1.17 o 
   2  -3   6       26.52       31.43      0.61 o 
   3  -3   6       33.29       29.85      1.05 o 
   4  -3   6       40.91       33.56      0.33 o 
   5  -3   6        0.00        0.05      0.06 o 
   6  -3   6        0.10        0.30      0.06 o 
   7  -3   6       12.09       11.95      0.19 o 
  -7  -2   6        2.60        3.13      0.15 o 
  -6  -2   6       27.61       27.25      0.43 o 
  -5  -2   6        1.96        2.28      0.15 o 
  -4  -2   6       53.95       43.79      0.68 o 
  -3  -2   6       66.57       68.48      2.07 o 
  -1  -2   6      238.69      246.24      5.83 o 
   0  -2   6       37.54       35.27      0.78 o 
   1  -2   6       18.95       18.97      0.39 o 
   2  -2   6       66.68       60.44      1.40 o 
   3  -2   6       27.84       29.21      0.82 o 
   4  -2   6       18.34       19.56      0.21 o 
   5  -2   6       10.34        9.44      0.13 o 
   6  -2   6        8.79        8.14      0.13 o 
   7  -2   6        0.02        0.04      0.03 o 
  -7  -1   6        0.67        0.71      0.11 o 
  -6  -1   6       24.25       24.63      0.40 o 
  -5  -1   6       90.02       92.48      1.37 o 
  -4  -1   6      234.19      200.23      2.99 o 
  -3  -1   6        3.51        4.13      0.44 o 
  -1  -1   6      289.35      318.37      5.23 o 
   0  -1   6       11.03        7.87      0.23 o 
   1  -1   6       21.16       20.03      0.49 o 
   2  -1   6        0.51        0.35      0.09 o 
   3  -1   6       53.03       48.05      1.01 o 
   4  -1   6       25.03       20.80      0.23 o 
   5  -1   6        2.27        1.58      0.06 o 
   6  -1   6       17.36       18.36      0.33 o 
   7  -1   6        0.08        0.05      0.03 o 
  -7   0   6       12.09       12.91      0.27 o 
  -6   0   6        1.41        1.55      0.26 o 
  -5   0   6       33.13       32.35      0.65 o 
  -4   0   6      126.76      114.58      1.18 o 
  -3   0   6        6.42        5.89      0.47 o 
  -2   0   6      135.34      132.67      3.18 o 
  -1   0   6        4.88        8.61      0.28 o 
   0   0   6       26.23       24.74      0.82 o 
   1   0   6        8.25        7.77      0.27 o 
   2   0   6        3.68        3.04      0.17 o 
   3   0   6       17.72       17.17      0.43 o 
   4   0   6       42.52       40.49      0.37 o 
   5   0   6        0.02        0.05      0.03 o 
   6   0   6       28.91       27.38      0.37 o 
   7   0   6        5.37        5.81      0.13 o 
  -7   1   6        1.40        1.23      0.10 o 
  -6   1   6        1.94        2.25      0.14 o 
  -5   1   6       53.38       56.97      1.68 o 
  -4   1   6      863.95      796.19      7.00 o 
  -3   1   6      259.75      241.27      6.21 o 
  -2   1   6        3.66        3.65      0.40 o 
  -1   1   6       73.45       78.63      2.02 o 
   0   1   6      127.91      138.23      3.05 o 
   1   1   6        6.60        7.37      0.43 o 
   2   1   6       52.19       50.40      1.27 o 
   3   1   6       38.90       35.54      0.31 o 
   4   1   6        0.18        0.34      0.07 o 
   5   1   6        2.56        1.96      0.10 o 
   6   1   6       53.46       56.84      0.66 o 
   7   1   6       27.39       26.65      0.39 o 
  -7   2   6        5.33        5.46      0.15 o 
  -6   2   6       14.96       16.12      0.27 o 
  -5   2   6       30.30       29.29      0.37 o 
  -4   2   6        9.20       11.61      0.78 o 
  -3   2   6       23.67       22.34      0.29 o 
  -2   2   6       71.90       68.32      0.59 o 
   0   2   6        3.36        4.55      0.36 o 
   1   2   6        0.29        0.45      0.06 o 
   2   2   6       20.90       19.40      0.24 o 
   3   2   6        9.46        8.69      0.17 o 
   4   2   6       27.96       29.70      0.70 o 
  -6   3   6       14.82       17.42      0.22 o 
  -5   3   6        1.92        1.59      0.07 o 
  -4   3   6       77.46       79.99      0.98 o 
  -3   3   6        0.32        0.67      0.07 o 
  -2   3   6        2.62        2.35      0.11 o 
  -1   3   6        1.39        2.25      0.35 o 
   0   3   6       14.27       14.79      0.23 o 
   1   3   6        0.53        0.76      0.22 o 
   2   3   6       62.41       61.45      0.58 o 
   3   3   6       44.68       45.53      0.74 o 
  -5   4   6       19.62       23.43      0.34 o 
  -4   4   6       12.98       12.80      0.31 o 
  -3   4   6        2.38        2.08      0.11 o 
  -2   4   6       15.39       16.48      0.25 o 
  -1   4   6        0.13        0.06      0.07 o 
   0   4   6        4.47        4.03      0.12 o 
   1   4   6        0.18        0.12      0.07 o 
   2   4   6        3.92        5.21      0.18 o 
   3   4   6        3.34        2.78      0.20 o 
  -4   5   6        3.74        3.97      0.13 o 
  -3   5   6       25.82       27.35      0.45 o 
  -2   5   6        0.07        0.09      0.06 o 
  -1   5   6        7.44        7.93      0.17 o 
   0   5   6        0.07        0.07      0.06 o 
   1   5   6        3.23        3.51      0.15 o 
   2   5   6       12.12       12.62      0.33 o 
  -2  -8   7        3.70        3.49      0.24 o 
  -1  -8   7        2.59        2.45      0.24 o 
   0  -8   7       12.19       11.02      0.49 o 
   1  -8   7        0.32        0.30      0.16 o 
   2  -8   7        0.02        0.10      0.15 o 
   3  -8   7        0.84        0.59      0.12 o 
  -4  -7   7        0.24        0.14      0.09 o 
  -3  -7   7       13.48       12.59      0.37 o 
  -2  -7   7       13.88       12.45      0.81 o 
  -1  -7   7        0.99        0.77      0.19 o 
   0  -7   7        2.07        1.99      0.21 o 
   1  -7   7        1.94        1.88      0.28 o 
   2  -7   7        7.20        8.22      0.33 o 
   3  -7   7        2.43        1.70      0.19 o 
   4  -7   7        0.57        0.59      0.14 o 
   5  -7   7        4.49        4.70      0.27 o 
  -5  -6   7        5.28        4.95      0.21 o 
  -4  -6   7       10.92        9.61      0.26 o 
  -3  -6   7        5.26        6.40      0.31 o 
  -2  -6   7       17.13       16.63      0.39 o 
  -1  -6   7        4.17        3.91      0.28 o 
   0  -6   7        0.51        0.65      0.16 o 
   1  -6   7        0.70        0.63      0.16 o 
   2  -6   7        4.08        3.96      0.10 o 
   3  -6   7        0.00        0.03      0.04 o 
   4  -6   7        0.18        0.28      0.08 o 
   5  -6   7       10.88       11.57      0.38 o 
   6  -6   7        4.03        4.51      0.18 o 
  -6  -5   7        4.71        4.91      0.20 o 
  -5  -5   7        5.52        4.72      0.25 o 
  -4  -5   7        1.07        0.97      0.13 o 
  -3  -5   7       12.70       14.83      0.54 o 
  -2  -5   7       92.49       91.60      1.41 o 
  -1  -5   7        7.12        8.58      0.52 o 
   0  -5   7        1.55        2.27      0.13 o 
   1  -5   7       18.41       14.98      0.60 o 
   2  -5   7       13.27       10.68      0.31 o 
   3  -5   7        5.87        5.58      0.14 o 
   4  -5   7       13.02       12.51      0.22 o 
   5  -5   7        1.60        2.17      0.11 o 
   6  -5   7       13.32       12.54      0.19 o 
  -6  -4   7        1.21        1.23      0.11 o 
  -5  -4   7        8.07        7.87      0.55 o 
  -4  -4   7       30.57       30.92      0.50 o 
  -3  -4   7       17.33       20.15      0.53 o 
  -2  -4   7       12.23       10.25      0.35 o 
  -1  -4   7        0.14        0.16      0.16 o 
   0  -4   7       18.09       17.21      0.55 o 
   1  -4   7        3.08        3.67      0.23 o 
   2  -4   7        0.37        0.41      0.11 o 
   3  -4   7        7.10        6.68      0.15 o 
   4  -4   7       22.06       20.61      0.27 o 
   5  -4   7       19.89       18.74      0.27 o 
   6  -4   7        0.32        0.15      0.03 o 
   7  -4   7       10.36       12.77      0.21 o 
  -7  -3   7        3.80        3.85      0.14 o 
  -6  -3   7       20.45       21.55      0.37 o 
  -5  -3   7      161.26      157.02      1.73 o 
  -4  -3   7       45.93       46.63      0.70 o 
  -3  -3   7       12.25       14.19      0.32 o 
  -1  -3   7        0.79        0.89      0.22 o 
   0  -3   7       34.69       33.11      0.68 o 
   1  -3   7       10.35        9.89      0.28 o 
   2  -3   7       32.93       31.30      0.75 o 
   3  -3   7        0.91        1.92      0.19 o 
   4  -3   7        7.45        7.12      0.12 o 
   5  -3   7       38.51       37.12      0.37 o 
   6  -3   7        0.05       -0.01      0.03 o 
   7  -3   7        5.42        4.92      0.10 o 
  -7  -2   7        6.29        6.33      0.17 o 
  -6  -2   7       21.03       21.82      0.34 o 
  -5  -2   7       33.10       31.80      0.40 o 
  -4  -2   7        7.34        6.55      0.19 o 
  -3  -2   7       41.91       39.21      0.97 o 
  -1  -2   7        3.84        2.79      0.24 o 
   0  -2   7       10.54        9.76      0.27 o 
   1  -2   7       25.86       26.58      0.61 o 
   2  -2   7       24.06       23.04      0.47 o 
   3  -2   7       44.45       42.29      0.35 o 
   4  -2   7        4.36        4.96      0.10 o 
   5  -2   7       86.48       78.36      0.67 o 
   6  -2   7       16.48       16.11      0.24 o 
   7  -2   7        0.83        0.68      0.04 o 
  -7  -1   7        0.01        0.02      0.05 o 
  -6  -1   7        1.25        1.49      0.09 o 
  -5  -1   7      358.30      335.82      3.96 o 
  -4  -1   7      267.33      269.17      4.74 o 
  -3  -1   7        1.88        1.96      0.13 o 
  -1  -1   7       81.23       95.67      2.23 o 
   0  -1   7        5.32        7.56      0.44 o 
   1  -1   7      184.31      179.81      2.99 o 
   2  -1   7        0.06        0.06      0.09 o 
   3  -1   7       24.07       23.25      0.20 o 
   4  -1   7        0.04        0.02      0.03 o 
   5  -1   7      104.94       97.17      0.81 o 
   6  -1   7       45.43       42.00      0.47 o 
   7  -1   7       14.33       13.37      0.29 o 
  -7   0   7        7.81        8.09      0.18 o 
  -6   0   7       16.45       16.40      0.24 o 
  -5   0   7        0.02       -0.05      0.13 o 
  -4   0   7       12.72       11.69      0.24 o 
  -3   0   7       36.63       34.32      0.42 o 
  -1   0   7        9.94        8.39      0.47 o 
   0   0   7        0.80        1.15      0.20 o 
   1   0   7       75.55       75.62      1.76 o 
   2   0   7       32.00       27.28      0.27 o 
   3   0   7      101.58       96.87      0.69 o 
   4   0   7        0.53        0.44      0.07 o 
   5   0   7       14.41       13.98      0.19 o 
   6   0   7        0.43        0.20      0.03 o 
  -7   1   7       36.76       41.10      0.60 o 
  -6   1   7        0.18        0.29      0.07 o 
  -5   1   7       19.79       19.96      0.43 o 
  -4   1   7        3.32        2.95      0.20 o 
  -3   1   7       23.25       23.12      0.29 o 
  -2   1   7        0.17        0.64      0.12 o 
  -1   1   7        0.11        0.40      0.07 o 
   0   1   7       20.00       17.52      0.22 o 
   1   1   7       32.61       29.98      0.25 o 
   2   1   7      156.77      153.74      0.98 o 
   3   1   7      253.08      248.98      1.59 o 
   4   1   7       66.83       68.74      0.71 o 
   5   1   7       14.41       12.97      0.23 o 
   6   1   7        1.81        0.86      0.09 o 
  -6   2   7       13.77       16.10      0.21 o 
  -5   2   7       41.56       40.88      0.49 o 
  -4   2   7        0.26        0.40      0.06 o 
  -3   2   7       32.85       33.13      0.33 o 
  -2   2   7        0.02        0.22      0.07 o 
  -1   2   7       23.58       19.93      0.23 o 
   0   2   7        1.34        1.15      0.06 o 
   1   2   7       11.62        9.60      0.19 o 
   2   2   7       19.75       21.32      0.25 o 
   3   2   7       30.35       30.25      0.38 o 
   4   2   7       31.88       31.59      0.71 o 
  -5   3   7        7.62        8.22      0.15 o 
  -4   3   7       36.85       36.81      0.49 o 
  -3   3   7        3.18        2.85      0.10 o 
  -2   3   7        8.60        8.14      0.17 o 
  -1   3   7        3.41        3.85      0.13 o 
   0   3   7       11.15       11.08      0.19 o 
   1   3   7        3.97        3.26      0.11 o 
   2   3   7       84.36       90.18      0.81 o 
   3   3   7      210.03      212.76      2.70 o 
  -4   4   7        0.00        0.02      0.06 o 
  -3   4   7        2.15        2.84      0.11 o 
  -2   4   7        7.53        9.53      0.17 o 
  -1   4   7        7.37        7.32      0.16 o 
   0   4   7        3.36        3.50      0.14 o 
   1   4   7        0.09        0.05      0.06 o 
   2   4   7        0.08        0.14      0.06 o 
   3   4   7        7.24        6.14      0.25 o 
  -2   5   7        0.92        0.95      0.06 o 
  -1   5   7        4.30        4.65      0.13 o 
   0   5   7       12.44       12.76      0.20 o 
   1   5   7        9.93        9.56      0.22 o 
  -2  -8   8        0.28        0.19      0.13 o 
  -1  -8   8        0.11        0.00      0.11 o 
   0  -8   8        0.00       -0.03      0.13 o 
   1  -8   8        0.00        0.05      0.14 o 
   2  -8   8        0.00        0.00      0.13 o 
  -4  -7   8        1.31        1.36      0.13 o 
  -3  -7   8        7.98        7.68      0.25 o 
  -2  -7   8        8.68        8.08      0.44 o 
  -1  -7   8        0.62        0.74      0.15 o 
   0  -7   8        1.65        0.98      0.15 o 
   1  -7   8        0.13        1.42      0.26 o 
   2  -7   8        0.00        0.00      0.05 o 
   3  -7   8        5.00        6.00      0.28 o 
   4  -7   8        7.92        9.02      0.30 o 
  -5  -6   8        3.16        2.64      0.17 o 
  -4  -6   8        6.10        6.91      0.26 o 
  -3  -6   8        0.28        0.16      0.11 o 
  -2  -6   8        0.89        1.16      0.16 o 
  -1  -6   8        1.64        1.71      0.17 o 
   0  -6   8        3.57        2.99      0.25 o 
   1  -6   8        0.01       -0.01      0.13 o 
   2  -6   8        8.72        8.54      0.20 o 
   3  -6   8       11.02       12.48      0.35 o 
   4  -6   8        6.78        6.20      0.14 o 
   5  -6   8        8.35        8.09      0.13 o 
  -5  -5   8       39.89       39.03      0.72 o 
  -4  -5   8        7.92        8.64      0.33 o 
  -3  -5   8        0.87        0.65      0.14 o 
  -2  -5   8        2.36        2.33      0.21 o 
  -1  -5   8        1.14        0.90      0.22 o 
   0  -5   8        6.51        6.12      0.30 o 
   1  -5   8        0.58        0.37      0.15 o 
   2  -5   8        5.09        5.16      0.18 o 
   3  -5   8        0.44        0.46      0.05 o 
   4  -5   8       40.98       41.74      0.72 o 
   5  -5   8        7.20        6.06      0.17 o 
   6  -5   8        4.53        3.59      0.18 o 
  -6  -4   8        8.63        9.08      0.26 o 
  -5  -4   8        0.01        0.14      0.09 o 
  -4  -4   8        3.16        3.52      0.17 o 
  -3  -4   8       16.49       15.77      0.34 o 
  -2  -4   8       10.44        8.00      0.27 o 
  -1  -4   8        0.18        1.61      1.13 o 
   0  -4   8       40.65       39.46      1.09 o 
   1  -4   8       61.68       64.76      1.32 o 
   2  -4   8       40.15       38.10      0.49 o 
   3  -4   8        0.56        0.51      0.05 o 
   4  -4   8       49.11       43.05      0.48 o 
   5  -4   8       38.41       36.58      0.44 o 
   6  -4   8        0.05        0.06      0.05 o 
  -6  -3   8       46.96       47.00      0.76 o 
  -5  -3   8       88.46       91.68      1.57 o 
  -4  -3   8       14.69       14.53      0.33 o 
  -3  -3   8       18.26       19.71      0.29 o 
  -2  -3   8       26.51       29.10      0.79 o 
  -1  -3   8        0.76        1.46      0.75 o 
   0  -3   8       76.84       70.30      2.57 o 
   1  -3   8       38.45       34.50      0.46 o 
   2  -3   8        0.16        0.63      0.24 o 
   3  -3   8        6.12        6.25      0.10 o 
   4  -3   8       99.26       94.08      0.81 o 
   5  -3   8       68.56       61.14      0.60 o 
   6  -3   8       19.05       16.64      0.22 o 
  -6  -2   8        0.06        0.06      0.06 o 
  -5  -2   8       19.33       19.25      0.37 o 
  -4  -2   8        6.83        6.74      0.21 o 
  -3  -2   8        1.81        2.48      0.13 o 
  -2  -2   8        1.27        0.97      0.13 o 
  -1  -2   8        4.63        4.05      0.14 o 
   0  -2   8       26.23       23.85      0.37 o 
   1  -2   8       68.83       65.52      0.52 o 
   2  -2   8      181.34      171.16      1.18 o 
   3  -2   8        0.12        0.30      0.07 o 
   4  -2   8        2.39        2.28      0.07 o 
   5  -2   8        0.11        0.10      0.03 o 
   6  -2   8        0.18        0.16      0.08 o 
  -6  -1   8        0.84        1.05      0.12 o 
  -5  -1   8       10.36        9.60      0.24 o 
  -4  -1   8       10.37       10.70      0.25 o 
  -3  -1   8        0.61        0.71      0.10 o 
  -2  -1   8        4.90        3.71      0.14 o 
  -1  -1   8        9.94        7.51      0.15 o 
   0  -1   8        2.87        2.02      0.08 o 
   1  -1   8      155.77      146.31      0.94 o 
   2  -1   8      579.56      556.91      3.37 o 
   3  -1   8      176.33      178.54      1.21 o 
   4  -1   8       37.30       37.82      0.36 o 
   5  -1   8        0.23        0.08      0.05 o 
   6  -1   8        0.02        0.04      0.04 o 
  -6   0   8       15.18       15.98      0.25 o 
  -5   0   8       11.30       11.39      0.23 o 
  -4   0   8       17.28       17.26      0.28 o 
  -3   0   8        0.17        0.27      0.07 o 
  -2   0   8       66.01       59.02      0.48 o 
  -1   0   8        0.11        0.33      0.06 o 
   0   0   8       53.75       44.12      0.35 o 
   1   0   8       22.03       20.63      0.22 o 
   2   0   8      128.99      128.70      0.90 o 
   3   0   8       39.29       40.17      0.33 o 
   4   0   8       23.65       22.07      0.31 o 
   5   0   8        4.06        2.98      0.17 o 
   6   0   8        2.91        2.36      0.14 o 
  -6   1   8        2.78        3.37      0.09 o 
  -5   1   8       30.63       30.54      0.30 o 
  -4   1   8        1.34        1.34      0.08 o 
  -3   1   8        2.78        2.90      0.14 o 
  -2   1   8        4.86        4.33      0.11 o 
  -1   1   8        1.87        1.81      0.07 o 
   0   1   8        0.00        0.19      0.05 o 
   1   1   8       60.59       59.68      0.43 o 
   2   1   8      374.60      373.91      2.37 o 
   3   1   8      115.41      116.74      0.97 o 
   4   1   8        1.18        1.30      0.10 o 
   5   1   8        3.36        4.00      0.14 o 
  -5   2   8        0.08        0.11      0.04 o 
  -4   2   8        1.06        1.43      0.07 o 
  -3   2   8        7.73        9.06      0.17 o 
  -2   2   8       26.47       27.95      0.26 o 
  -1   2   8        6.25        7.74      0.16 o 
   0   2   8        9.00        9.00      0.15 o 
   1   2   8       12.36       12.90      0.18 o 
   2   2   8        4.97        5.29      0.20 o 
   3   2   8        0.01        0.08      0.06 o 
   4   2   8        4.27        4.35      0.23 o 
  -4   3   8        0.86        0.63      0.07 o 
  -3   3   8        4.17        4.48      0.13 o 
  -2   3   8        0.13        0.05      0.06 o 
  -1   3   8       42.32       42.57      0.45 o 
   0   3   8       56.01       51.54      0.54 o 
   1   3   8        0.03        0.07      0.05 o 
   2   3   8        0.15        0.22      0.10 o 
   3   3   8        0.32        0.36      0.12 o 
  -3   4   8        1.11        1.45      0.18 o 
  -2   4   8        0.04        0.05      0.05 o 
  -1   4   8        0.53        0.53      0.06 o 
   0   4   8        0.78        0.66      0.06 o 
   1   4   8       17.36       17.37      0.24 o 
   2   4   8        0.84        0.74      0.10 o 
   1  -8   9        1.78        1.46      0.19 o 
  -3  -7   9        0.01       -0.02      0.10 o 
  -2  -7   9        0.67        0.83      0.14 o 
  -1  -7   9        6.55        6.59      0.36 o 
   0  -7   9        0.57        0.54      0.17 o 
   1  -7   9        0.13        0.19      0.07 o 
   2  -7   9        1.25        1.22      0.10 o 
   3  -7   9        8.25        8.22      0.27 o 
  -4  -6   9        1.31        1.12      0.14 o 
  -3  -6   9        1.76        1.31      0.14 o 
  -2  -6   9        1.49        1.78      0.25 o 
  -1  -6   9       10.68       11.74      0.58 o 
   0  -6   9       34.17       36.36      0.74 o 
   1  -6   9        4.97        4.04      0.41 o 
   2  -6   9        5.47        6.39      0.29 o 
   3  -6   9       14.10       14.35      0.25 o 
   4  -6   9       12.97       12.48      0.21 o 
  -5  -5   9        7.06        7.60      0.91 o 
  -4  -5   9        0.01        0.06      0.09 o 
  -3  -5   9        5.79        7.25      0.27 o 
  -2  -5   9        1.03        0.96      0.15 o 
  -1  -5   9       23.90       25.53      0.96 o 
   0  -5   9       20.62       19.19      0.62 o 
   1  -5   9       24.22       21.77      0.62 o 
   2  -5   9        1.26        0.97      0.08 o 
   3  -5   9       19.26       19.61      0.36 o 
   4  -5   9       54.72       52.81      0.81 o 
   5  -5   9       19.08       17.15      0.27 o 
  -5  -4   9        6.30        6.94      0.19 o 
  -4  -4   9        1.64        1.83      0.12 o 
  -3  -4   9        1.95        1.40      0.14 o 
  -2  -4   9        0.12        0.38      0.10 o 
  -1  -4   9        0.23        0.27      0.11 o 
   0  -4   9       11.50       11.28      0.31 o 
   1  -4   9       57.29       52.90      1.77 o 
   2  -4   9        9.13        9.47      0.19 o 
   3  -4   9        0.21        0.26      0.04 o 
   4  -4   9        6.34        5.86      0.13 o 
   5  -4   9        0.87        0.67      0.04 o 
  -6  -3   9        6.86        6.59      0.14 o 
  -5  -3   9        7.07        8.14      0.16 o 
  -4  -3   9        0.73        0.89      0.08 o 
  -3  -3   9        1.97        1.43      0.09 o 
  -2  -3   9        6.52        6.30      0.19 o 
  -1  -3   9        2.06        1.99      0.12 o 
   0  -3   9       21.66       21.65      0.30 o 
   1  -3   9      464.31      469.42      3.70 o 
   2  -3   9      335.59      333.69      2.20 o 
   3  -3   9       28.44       29.20      0.33 o 
   4  -3   9        0.20        0.16      0.03 o 
   5  -3   9        0.01       -0.01      0.06 o 
   6  -3   9        8.54        9.68      0.17 o 
  -6  -2   9        2.80        2.64      0.08 o 
  -5  -2   9        0.42        0.47      0.06 o 
  -4  -2   9        0.21        0.52      0.15 o 
  -3  -2   9       33.03       30.23      0.39 o 
  -2  -2   9        5.60        5.78      0.15 o 
  -1  -2   9       47.35       44.09      0.52 o 
   0  -2   9       39.10       35.58      0.42 o 
   1  -2   9       91.65       93.38      0.61 o 
   2  -2   9       13.38       12.84      0.16 o 
   3  -2   9       21.82       22.07      0.21 o 
   4  -2   9       27.11       25.88      0.32 o 
   5  -2   9        6.53        7.39      0.19 o 
  -6  -1   9        8.52        8.21      0.13 o 
  -5  -1   9        3.58        4.15      0.11 o 
  -4  -1   9        2.37        2.96      0.09 o 
  -3  -1   9        1.85        1.55      0.08 o 
  -2  -1   9        0.01        0.12      0.06 o 
  -1  -1   9        6.27        4.20      0.12 o 
   0  -1   9       15.42       13.20      0.17 o 
   1  -1   9      240.78      240.30      1.52 o 
   2  -1   9      163.38      168.40      1.21 o 
   3  -1   9        0.21        0.23      0.05 o 
   4  -1   9        8.29        8.64      0.19 o 
   5  -1   9        0.45        0.32      0.03 o 
  -6   0   9        2.95        3.85      0.09 o 
  -5   0   9        0.91        1.32      0.07 o 
  -4   0   9        3.93        4.90      0.11 o 
  -3   0   9       16.27       17.26      0.23 o 
  -2   0   9        1.31        1.91      0.28 o 
  -1   0   9       18.53       19.60      0.23 o 
   0   0   9       17.83       17.97      0.32 o 
   1   0   9        4.95        4.35      0.11 o 
   2   0   9        3.84        4.34      0.37 o 
   3   0   9       28.79       28.86      0.37 o 
   4   0   9        1.33        1.74      0.09 o 
   5   0   9        0.06        0.05      0.05 o 
  -5   1   9        0.58        0.35      0.07 o 
  -4   1   9        2.40        2.59      0.10 o 
  -3   1   9        3.17        4.27      0.12 o 
  -2   1   9       36.31       31.14      0.29 o 
  -1   1   9      160.12      144.80      0.93 o 
   0   1   9        2.54        1.64      0.07 o 
   1   1   9       11.41       12.36      0.29 o 
   2   1   9        9.26        9.57      0.14 o 
   3   1   9        9.79       10.66      0.20 o 
   4   1   9        0.45        0.53      0.08 o 
  -4   2   9        5.32        6.63      0.13 o 
  -3   2   9        4.17        4.31      0.11 o 
  -2   2   9        0.55        0.56      0.06 o 
  -1   2   9        2.27        1.86      0.08 o 
   0   2   9       23.01       21.04      0.30 o 
   1   2   9        3.14        2.88      0.09 o 
   2   2   9        1.52        1.82      0.07 o 
   3   2   9       18.73       17.14      0.34 o 
  -3   3   9        2.15        3.22      0.12 o 
  -2   3   9        0.44        0.15      0.05 o 
  -1   3   9       22.28       20.02      0.23 o 
   0   3   9        0.01        0.30      0.15 o 
   1   3   9        0.65        0.62      0.06 o 
   2   3   9        0.61        0.47      0.06 o 
  -1  -7  10        9.56        9.36      0.41 o 
   0  -7  10       16.80       15.44      0.31 o 
   1  -7  10       13.42       13.14      0.51 o 
   2  -7  10        5.40        5.88      0.14 o 
  -3  -6  10        0.26        0.24      0.12 o 
  -2  -6  10        0.00        0.11      0.13 o 
  -1  -6  10        0.07        0.28      0.15 o 
   0  -6  10       12.73       14.04      0.47 o 
   1  -6  10        2.15        2.26      0.14 o 
   2  -6  10        0.50        0.54      0.05 o 
   3  -6  10        5.29        5.43      0.18 o 
  -4  -5  10        2.83        2.96      0.17 o 
  -3  -5  10        1.71        2.74      0.25 o 
  -2  -5  10        0.76        0.92      0.16 o 
  -1  -5  10        3.09        4.11      0.40 o 
   0  -5  10      121.15      130.30      4.59 o 
   1  -5  10      217.97      220.48      6.69 o 
   2  -5  10       32.77       32.12      0.54 o 
   3  -5  10        2.21        2.66      0.38 o 
   4  -5  10        0.36        0.10      0.03 o 
  -5  -4  10        1.54        1.76      0.11 o 
  -4  -4  10       11.09       10.97      0.26 o 
  -3  -4  10        2.91        2.97      0.14 o 
  -2  -4  10        6.30        6.23      0.29 o 
  -1  -4  10       21.48       21.36      0.51 o 
   0  -4  10       44.64       46.76      0.81 o 
   1  -4  10       10.18       10.35      0.20 o 
   2  -4  10        6.57        6.54      0.12 o 
   3  -4  10       18.06       18.04      0.31 o 
   4  -4  10        0.32        0.35      0.04 o 
  -5  -3  10        0.08        0.12      0.06 o 
  -4  -3  10        2.08        2.31      0.10 o 
  -3  -3  10        0.10        0.29      0.12 o 
  -2  -3  10       11.97       10.82      0.55 o 
  -1  -3  10       14.26       13.30      0.23 o 
   0  -3  10       47.07       50.93      0.55 o 
   1  -3  10       66.61       67.91      0.61 o 
   2  -3  10        0.07        0.20      0.08 o 
   3  -3  10       14.46       15.32      0.28 o 
   4  -3  10        0.03        0.21      0.04 o 
   5  -3  10        9.49        9.60      0.15 o 
  -5  -2  10        0.55        0.62      0.06 o 
  -4  -2  10        5.03        5.42      0.13 o 
  -3  -2  10        1.56        1.65      0.08 o 
  -2  -2  10        4.61        5.20      0.15 o 
  -1  -2  10       13.72       14.79      0.24 o 
   0  -2  10        9.23        8.30      0.18 o 
   1  -2  10       33.24       32.67      0.37 o 
   2  -2  10       32.80       33.36      0.37 o 
   3  -2  10        0.07        0.03      0.03 o 
   4  -2  10        3.80        4.74      0.10 o 
   5  -2  10        1.18        1.28      0.05 o 
  -5  -1  10        2.70        2.88      0.10 o 
  -4  -1  10        2.89        3.61      0.12 o 
  -3  -1  10        7.60        6.44      0.16 o 
  -2  -1  10      127.54      119.23      0.98 o 
  -1  -1  10       28.52       23.99      0.30 o 
   0  -1  10       21.36       21.39      0.27 o 
   1  -1  10       35.25       35.59      0.33 o 
   2  -1  10       17.12       20.24      0.26 o 
   3  -1  10        0.17        0.19      0.06 o 
   4  -1  10        3.92        4.43      0.15 o 
  -5   0  10        5.65        7.58      0.14 o 
  -4   0  10        8.09        8.21      0.18 o 
  -3   0  10        3.98        4.22      0.12 o 
  -2   0  10        4.71        3.86      0.13 o 
  -1   0  10       23.87       22.04      0.23 o 
   0   0  10        0.08        0.27      0.05 o 
   1   0  10        9.22        9.47      0.14 o 
   2   0  10       16.87       17.78      0.22 o 
   3   0  10        1.80        2.62      0.11 o 
   4   0  10       13.49       15.04      0.24 o 
  -4   1  10        1.32        2.44      0.13 o 
  -3   1  10        1.30        1.73      0.07 o 
  -2   1  10        4.43        3.19      0.10 o 
  -1   1  10        0.00        0.15      0.05 o 
   0   1  10        0.65        0.69      0.06 o 
   1   1  10        0.17        0.66      0.08 o 
   2   1  10        2.15        2.63      0.14 o 
   3   1  10        2.57        2.42      0.11 o 
  -3   2  10        2.40        3.06      0.09 o 
  -2   2  10        0.00        0.06      0.04 o 
  -1   2  10        1.04        0.67      0.05 o 
   0   2  10       22.88       22.64      0.25 o 
   1   2  10        1.94        1.81      0.07 o 
   2   2  10        0.15        0.37      0.10 o 
  -2  -6  11        1.72        1.52      0.17 o 
  -1  -6  11       11.42       11.33      0.42 o 
   0  -6  11        1.20        1.35      0.07 o 
   1  -6  11        5.98        6.83      0.41 o 
   2  -6  11        4.11        3.91      0.10 o 
  -3  -5  11        5.51        4.94      0.22 o 
  -2  -5  11        6.97        8.15      0.34 o 
  -1  -5  11       11.35       14.07      0.60 o 
   0  -5  11        5.96        7.71      0.92 o 
   1  -5  11        0.12        0.21      0.09 o 
   2  -5  11        1.74        1.83      0.07 o 
   3  -5  11        0.16        0.21      0.04 o 
  -4  -4  11        0.26        0.27      0.07 o 
  -3  -4  11        2.20        2.65      0.14 o 
  -2  -4  11        9.36       11.53      0.30 o 
  -1  -4  11        5.12        5.58      0.23 o 
   0  -4  11       16.37       15.74      0.21 o 
   1  -4  11        2.17        2.34      0.09 o 
   2  -4  11        0.76        0.54      0.04 o 
   3  -4  11        4.01        4.81      0.10 o 
  -4  -3  11        0.49        0.64      0.07 o 
  -3  -3  11       35.77       34.38      0.48 o 
  -2  -3  11       19.26       17.04      0.30 o 
  -1  -3  11        0.79        0.76      0.07 o 
   0  -3  11       27.60       27.04      0.38 o 
   1  -3  11       23.82       25.88      0.70 o 
   2  -3  11        0.13        0.05      0.03 o 
   3  -3  11        2.92        3.05      0.07 o 
  -4  -2  11        3.41        3.08      0.09 o 
  -3  -2  11        0.08        0.06      0.05 o 
  -2  -2  11       18.78       18.70      0.26 o 
  -1  -2  11        0.96        1.42      0.10 o 
   0  -2  11        0.55        0.93      0.16 o 
   1  -2  11        3.71        4.08      0.13 o 
   2  -2  11        4.16        4.18      0.10 o 
   3  -2  11       15.59       17.17      0.27 o 
  -4  -1  11        1.52        1.78      0.07 o 
  -3  -1  11        0.02        0.07      0.05 o 
  -2  -1  11        3.80        5.06      0.14 o 
  -1  -1  11        0.01        0.07      0.05 o 
   0  -1  11        3.83        5.01      0.11 o 
   1  -1  11        0.31        0.30      0.05 o 
   2  -1  11        0.88        0.74      0.06 o 
   3  -1  11        0.21        0.26      0.05 o 
  -3   0  11        1.04        1.25      0.07 o 
  -2   0  11        0.01        0.03      0.04 o 
  -1   0  11       23.08       22.56      0.23 o 
   0   0  11        0.02        0.07      0.04 o 
   1   0  11        0.24        0.70      0.05 o 
   2   0  11        0.40        0.30      0.06 o 
  -1   1  11        0.12        0.07      0.04 o 
   0   1  11        1.19        1.09      0.06 o 
   1   1  11        1.25        1.67      0.07 o 
  -2  -4  12        0.01        0.04      0.07 o 
  -1  -4  12        0.10        0.11      0.08 o 
   0  -4  12        3.42        3.77      0.22 o 
   1  -4  12        3.50        3.35      0.12 o 
  -2  -3  12        1.52        1.83      0.09 o 
  -1  -3  12        7.03        8.10      0.18 o 
   0  -3  12        0.03        0.08      0.05 o 
   1  -3  12        0.83        0.84      0.06 o 
   2  -3  12        0.19        0.13      0.06 o 
  -2  -2  12        6.47        6.44      0.12 o 
  -1  -2  12        0.02        0.00      0.05 o 
   0  -2  12        2.29        3.88      0.11 o 
   1  -2  12        0.05        0.17      0.05 o 
  -1  -1  12        1.38        1.44      0.13 o 
   0  -1  12        2.85        3.64      0.10 o 
                                                 
